# Supplementary material for: An RNAi-Based Suppressor Screen Identifies Interactors of the Myt1 Ortholog of Caenorhabditis elegans
Source: G3 (Bethesda). 2014 Oct 8;4(12):2329–43. doi: 10.1534/g3.114.013649 (PMC4267929; doi:10.1534/g3.114.013649)
Supplement: Supporting Information [file supp_g3.114.013649_TableS2.xls]

## Sheet: All Data
Gene	ORF ID (**=unconfirmed)	Chromo-some	EMB Library Location	Open Biosystems			WEE-1.3 Suppression Score	Description
				Plate	Row	Column
nud-1	F53A2.4	III	emb04G1	10011	D	5	+++	ortholog of the Aspergillus nidulans nudC, which mediates nuclear migration along Aspergillus hyphae.
imb-2	R06A4.4	II	emb11G8	11001	D	12	+++	IMportin Beta family; Nuclear transport receptor Karyopherin-beta2/Transportin (importin beta superfamily)
taf-1	W04A8.7	I	emb11H8	11001	E	2	+++	ortholog of human TATA-binding protein associated factor TAF1L (TAFII250) that possesses histone acetyl transferase (HAT) activity and is a component of the TFIID general transcription factor that recognizes the transcription start site
msh-6	Y47G6A.11	I	emb11D9	11001	E	9	+++	orthologous to the human gene MUTS (E. COLI) HOMOLOG 6 (MSH6; OMIM:600678), which when mutated leads to disease.
	F11A3.2	V	emb12C7	11002	G	8	+++	unknown
sago-2	F56A6.1	I	emb16C2	11021	D	5	+++	an Argonaute homolog that is partially required for the amplification phase of RNAi responses
sdz-24	K07E8.3	II	emb17B4	11027	G	11	+++	Single-stranded DNA-binding replication protein A (RPA), large (70 kD) subunit and related ssDNA-binding proteins [KOG0851]
acr-23	F59B1.9	V	emb21C10	11067	G	10	+++	an alpha 7-like homomer-forming subunit of the nicotinic acetylcholine receptor (nAChR) superfamily which encode ligand-gated ion channels that regulate fast action of acetylcholine at neuromuscular junctions and in the nervous system
glr-6	F41B4.4	X	emb23E1	11082	E	9	+++	putative non-NMDA ionotropic glutamate receptor subunit, most closely related to GLR-5, possibly of the kainate subfamily
grk-1	F19C6.1	X	emb23G1	11082	F	2	+++	a serine/threonine protein kinase that is most closely related to G protein-coupled receptor (GPCR) kinases.
cdk-1	T05G5.3	III	emb02D1	10002	A	8	++	cdk-1 encodes a cyclin-dependent kinase, orthologous to and functionally interchangeable with CDC28 from S. cerevisiae; CDK-1 is required for cell-cycle progression through M phase in both meiosis and mitosis.
snr-1	Y116A8C.42	IV	emb03G2	10007	B	11	++	ortholog of human small nuclear ribonucleoprotein Sm D3, a protein that forms part of a heptameric complex required for the biogenesis and function of the snRNPs that catalyze mRNA splicing; in combination with the gene that encodes the human Sm B ortholog (snr-2) snr-1 affects embryonic viability and the nuclear association and localization of P granules in embryos based on an RNAi assay, snr-1 …
	R10H10.3	IV	emb04H3	10012	E	2	++	C-type lectin [KOG4297]
etr-1	T01D1.2	II	emb04G7	10014	C	9	++	muscle-specific ELAV-type RNA-binding protein, whose homologs include Drosophila ELAV and human CUG-BINDING PROTEIN (CUGBP1; OMIM:601074)
cdk-7	Y39G10AL.3	I	emb07A3	10018	B	11	++	cyclin-dependent kinase orthologous to human CDK7 (OMIM:601955) that is a component of the general transcription factor IIH (TFIIH) complex
cdk-7	Y39G10AL.3	I	emb07A8	10018	B	11	++	cyclin-dependent kinase orthologous to human CDK7 (OMIM:601955) that is a component of the general transcription factor IIH (TFIIH) complex
cdk-1	T05G5.3	III	emb07A10	10018	D	11	++	cyclin-dependent kinase, orthologous to and functionally interchangeable with CDC28 from S. cerevisiae
bir-2	C50B8.2	V	emb07B10	10018	G	9	++	protein with two BIR domains that may be involved in apoptosis
hmg-1.2	F47D12.4	III	emb07B12	10018	H	3	++
unc-97	F14D12.2	X	emb05E6	10019	D	1	++	LIM domain-containing protein of the PINCH family that is highly similar to human LIMS1 (OMIM:602567) and LIMS2
unc-11	C32E8.10	I	emb07D11	10021	H	5	++	encodes multiple isoforms of a clathrin-adaptor protein AP180 (OMIM:603025) that functions in clathrin-mediated endocytosis; UNC-11 is essential for embryogenesis, locomotion, and pharyngeal pumping, and regulates neurotransmitter release by controlling vesicle trafficking and fusion; UNC-11 is also required for localization of SNB-1/synaptobrevin to synaptic vesicles, thus acting as a sorting pr…
unc-37	W02D3.9	I	emb07D12	10021	H	7	++	transducin-like WD-repeat protein orthologous to Drosophila Groucho
cul-2	ZK520.4	III	emb07E10	10022	G	4	++	E3 ubiquitin ligase; during development, CUL-2 functions as part of a Cul2-RING ubiquitin-ligase complex that regulates diverse biological processes, such as the initiation of meiotic anaphase II, cytokinesis and mitotic chromosome segregation, embryonic cell fate specification, and sex determination, via ubiquitin-mediated proteolysis; targets of CUL-2-mediated degradation include CYB-1/cyclin B…
cogc-2	C06G3.10	IV	emb07E11	10022	H	1	++	ortholog of mammalian COG-2, a subunit of lobe A of the conserved oligomeric Golgi complex (COGC)
	C18E3.9	I	emb06F1	10024	A	10	++
	B0280.9**	III	Emb07F2	10026	A	7	++
rpn-9	T06D8.8	II	Emb07F7	10026	C	3	++	non-ATPase subunit of the 19S regulatory complex of the proteasome that that affects body morphology, embryonic viability, locomotion, larval viability, fertility, and growth; interacts with RPN-11 in yeast two-hybrid assays.
rpt-5	F56H1.4	I	Emb07F10	10026	C	7	++	triple A ATPase subunit of the 26S proteasome's 19S regulatory particle (RP) base subcomplex; RPT-5 is required for embryonic, larval, and germline development and by homology, is predicted to function in unfolding protein substrates and translocating them into the core proteolytic particle (CP) of the proteasome.
attf-2	F09G2.9	V	Emb07G9	10026	F	5	++
prx-5	C34C6.6	II	emb11F5	11001	B	1	++	ortholog of the human receptor for type I peroxisomal targeting signal protein, PXR1 (or PEX5; OMIM:600414), which when mutated leads to neonatal adrenoleukodystrophy or Zellweger syndrome; PXR1 protein is a component of the peroxisomal import machinery known to exist in organisms like yeast, plants and mammals.
	W03F9.10	V	emb11A7	11001	C	4	++	Splicing factor 3b, subunit 2
rpn-8	R12E2.3	I	emb12E11	11003	H	1	++	NCBI KOGs*: 26S proteasome regulatory complex, subunit RPN8/PSMD7
mrps-30	B0511.8	I	emb13A1	11004	A	1	++	Mitochondrial 28S ribosomal protein S30
	F34D10.3	III	emb13C1	11004	A	11	++
sel-8	C32A3.1	III	emb13F1	11004	B	4	++	nuclear protein required for GLP-1 and LIN-12 signalling, that is analogous to (and may be homologous to) Drosophila MASTERMIND and its mammalian orthologs; SEL-8 (also known as LAG-3) forms a ternary complex with LAG-1/Su(H) and the intracellular domain of either GLP-1 or LIN-12; like MAM, SEL-8 is glutamine- and proline-rich; SEL-8 contains a novel motif shared with W09C5.1 and orthologs of W09…
eel-1	Y67D8C.5	IV	emb13A2	11004	D	1	++	E3 ubiquitin-protein ligase/Putative upstream regulatory element binding protein
	C14B9.2	III	emb13B2	11004	E	2	++	Protein disulfide isomerase (prolyl 4-hydroxylase beta subunit)
sex-1	F44A6.2	X	emb13C2	11004	E	3	++	DNA-binding protein that is a member of the nuclear hormone receptor superfamily of transcriptional regulators; during embryonic development, SEX-1 functions as an X chromosome signal element that transmits the primary sex-determination signal by negatively regulating transcription of xol-1, a gene whose expression levels correlate with hermaphrodite or male development (low xol-1 levels result i…
	T05G5.4	III	emb13G2	11004	F	12	++
acdh-12	E04F6.5	II	emb13B3	11004	H	1	++	orthologous to the human gene ACYL-CoA DEHYDROGENASE, VERY LONG-CHAIN (OMIM:201475), which when mutated leads to VLCAD deficiency, an inborn error of mitochondrial beta-oxidation.
	Y49E10.21	III	emb13H4	11006	C	6	++
	F42H10.5	III	emb13B5	11006	E	9	++
	T02C12.2**	III	emb13E5	11006	G	6	++	Small nuclear RNA activating protein complex - 50kD subunit (SNAP50)
	C36E8.1	III	emb13A7	11007	E	12	++
	F02A9.4	III	emb13C7	11007	E	8	++	orthologous to the human gene SIMILAR TO METHYLCROTONOYL-COENZYME A CARBOXYLASE 2 (BETA) (MCCC2; OMIM:210210), which when mutated leads to disease.
henn-1	C02F5.6	III	emb13B8	11007	G	9	++	sole C. elegans HEN1 ortholog
	B0336.7	III	emb13G8	11008	A	3	++	encodes, by alternative splicing, two isoforms of a protein with a THAP or THAP-like domain; other proteins with such domains include LIN-15A, LIN-15B, LIN-36, and HIM-17 (which all interact with LIN-35/Rb), as well as CDC-14B, CTB-1, GON-14, and ~100 other proteins such as Drosophila P element transposase and human nuclear proapoptotic factor THAP1; B0336.7 is expressed in intestine and amphid n…
rpn-2	C23G10.4	III	emb13A9	11008	B	11	++	non-ATPase subunit of the 26S proteasome's 19S regulatory paritcle (RP) base subcomplex; RPN-2 is required for embryonic, larval, and germline development and by homology, is predicted to function in unfolding and recognition of protein substrates and/or recycling of ubiquitin moieties during protein degradation; RPN-2 is expressed sporadically at all stages of development in the pharynx, intesti…
	F02A9.4	III	emb13G9	11008	D	4	++	orthologous to the human gene SIMILAR TO METHYLCROTONOYL-COENZYME A CARBOXYLASE 2 (BETA) (MCCC2; OMIM:210210), which when mutated leads to disease.
rpn-6.1	F57B9.10	III	emb14D1	11009	B	7	++	non-ATPase subunit of the 19S regulatory complex of the proteasome that affects adult viability, larval viability, embryonic viability, fertility, and osmoregulation
	F36A2.7	I	emb14B11	11013	G	5	++
mop-25.3	T27C10.3	I	emb15E6	11017	D	12	++	divergent ortholog of fission yeast Mo25p, budding yeast Hym1p, Aspergillus nidulans HymA, human CAB39, and human CAB39L; MOP-25.3 is paralogous to MOP-25.1 and MOP-25.2.
inx-14	F07A5.1	I	emb15G8	11019	A	12	++	predicted member of the innexin family that affects embryonic viability and fertility
hop-1	C18E3.8	I	emb20A10	11052	D	7	++	one of three C. elegans presenilins (the other two presenilins are encoded by sel-12 and spe-4); originally identified on the basis of its sequence similarity to SEL-12 and the human PS1 and PS2 presenilins, HOP-1 has been shown to function
cdk-1	T05G5.3	III	emb20A11	11052	G	10	++	cyclin-dependent kinase, orthologous to and functionally interchangeable with CDC28 from S. cerevisiae; CDK-1 is required for cell-cycle progression through M phase in both meiosis and mitosis
	C47E8.4	V	emb23C4	11001	B	7	++	conserved protein that is a member of the FAM50A/XAP5 family of proteins; loss of C47E8.4 activity via RNAi results in some embryonic and larval lethality as well as animals that are thin and paralyzed; in age-1 long-lived mutants, loss of C47E8.4 results in a small, but reproducible, reduction in lifespan; the Arabidopsis thaliana XAP5 ortholog, XCT, is a broadly expressed nuclear protein requir…
	K04H4.2	III	emb23B9	11204	F	5	++
	C37A2.7	I	emb01C2	10001	C	4	+	ribosomal protein
cdc-42	R07G3.1	II	emb01D3	10001	E	8	+	RHO GTPase; cdc-42 controls polarity of both individual cells and developing embryos by regulating the localization of PAR proteins; cdc-42 is also required for regulation of receptor-mediated endocytosis; CDC-42 is widely expressed and localizes to a number of different locations, including the cell cortex, centrosomes, recycling endosomes, and at the time of hypodermal cell fusion, to hypoderma…
rpb-11	W01G7.3**	II	emb01D4	10001	H	2	+	NCBI KOGs*: RNA polymerase, subunit L [KOG4392];
lsm-7	ZK593.7	IV	emb03A3	10007	G	4	+	Small Nuclear ribonucleoprotein splicing factor [KOG1781];
	F54C4.1	III	emb03A5	10008	H	10	+	Mitochondrial ribosomal protein L28 [KOG4778];
vha-15	T14F9.1	X	emb04E5	10013	D	8	+	ortholog of subunit H of the cytoplasmic (V1) domain of vacuolar proton-translocating ATPase (V-ATPase); VHA-15 and VHA-18 are co-orthologs; VHA-15, along with VHA-2 and probably all V-ATPase subunits, is required for systemic RNAi, probably during endocytotic RNAi uptake; VHA-15 is a predicted cytosolic stator (stalk) component; neurons).
unc-62	T28F12.2	V	emb04F7	10014	C	4	+	Meis-class homeodomain protein required for posterior embryonic morphogenesis, male tail morphogenesis, commissure formation by VD and DD motor neurons, vulval morphogenesis, and normal locomotion; UNC-62 is orthologous to Drosophila HOMOTHORAX; both maternal-effect unc-62 alleles and the zygotic lethal unc-62(s472) allele phenotypically resemble mutations of the caudal ortholog pal-1; RNAi of th…
lag-1	K08B4.1	IV	emb05B5	10015	G	2	+	transcription factor orthologous to members of the CSL (CBF1, Suppressor of Hairless, LAG-1) family that is highly conserved amongst metazoans
sqv-3	R10E11.4	III	emb07A2	10018	A	8	+	beta(1,4)-galactosyltransferase, biochemically active in vitro, that is required for cytokinesis of one-cell embryos, vulval morphogenesis, and chondroitin synthesis; SQV-3 is orthologous to human human galactosyltransferase I (B4GALT7; OM
nob-1	Y75B8A.2	III	emb07B11	10018	H	2	+	one of three C. elegans posterior group homeodomain transcription factors orthologous to Drosophila Abd-B and the vertebrate Hox9-13 proteins; NOB-1, along with an additional posterior Hox ortholog, PHP-3, is required during embryogenesis for proper fate specification and morphogenesis of cells in the posterior region.
lir-1	F18A1.3	II	emb07C1	10018	H	9	+	LIN-26-like zinc-finger protein that shares a unique C2H2 motif together with LIR-2, LIR-3, and LIN-26; lir-1 is part of two distinct operons: it is the downstream gene in an operon with lir-2 and the upstream gene in a second, overlapping operon with lin-26; the precise role of lir-1 in C. elegans development and/or behavior is not yet known as neither loss nor gain of lir-1 function appears to …
lin-26	F18A1.2	II	emb05F1	10019	E	10	+	zinc-finger protein that shares a unique C2H2 motif together with LIR-1, LIR-2, and LIR-3; during development, lin-26 activity is required for proper differentiation of non-neuronal ectodermal cells and the somatic gonad epithelium; LIN-26 is expressed in many different cell types including the rectal rep, somatic gonad, glial, and hypodermal cells; ectopic LIN-26 expression during embryogenesis …
dut-1	K07A1.2	I	emb07C8	10020	D	5	+	DeoxyUTPase
sex-1	F44A6.2**	X	emb07D7	10021	F	2	+	DNA-binding protein that is a member of the nuclear hormone receptor superfamily of transcriptional regulators; during embryonic development, SEX-1 functions as an X chromosome signal element that transmits the primary sex-determination signal by negatively regulating transcription of xol-1, a gene whose expression levels correlate with hermaphrodite or male development (low xol-1 levels result i…
nrf-6	C08B11.4	III	emb07E7	10022	F	7	+	protein with 12 predicted transmembrane domains that is highly similar to NDG-4 and affects embryonic viability, yolk transport, locomotion, body morphology, and affects sensitivity to fluoxetine with respect to nose-contraction response in a common pathway with ndg-4 and nrf-5; expressed in the most anterior cells of the hypodermis and in the intestine and is required in the intestine for fluoxe…
	K04C1.5	X	emb06D2	10024	C	10	+	NCBI KOGs*: Casein kinase (serine/threonine/tyrosine protein kinase)
	T08B2.11	I	Emb07F1	10026	A	6	+
	R11A8.2	IV	Emb07F3	10026	A	11	+	G-patch nucleic acid binding protein
	T24C4.5**	III	Emb07F4	10026	B	5	+
	B0035.11	IV	Emb07F5	10026	B	7	+	Yeast LEO1 protein like
tag-345	F55F8.5	I	Emb07F11	10026	C	8	+	Microtubule binding protein YTM1 (contains WD40 repeats)
pch-2	F10B5.5	II	Emb07G4	10026	D	6	+	putative AAA+-type ATPase orthologous to budding yeast PCH2 and human TRIP13 (OMIM:604507); PCH-2 is required for the apoptosis of pachytene cells induced by unsynapsed chromosomal pairing centers, but is dispensable for meiotic apoptosis induced by DNA damage; PCH-2-mediated apoptosis is inhibited by SYP-1 and SYP-2, while it requires HIM-8 (and probably HIM-8's paralogs, ZIM-1/-3 and C02F5.12);…
uri-1	C55B7.5	I	Emb07G5	10026	D	9	+	molecular chaperone orthologous to the unconventional prefoldin RPB5 (RNA polymerase subunit 5) interactor, URI; in C.elegans, URI-1 activity is required for suppressing endogenous genotoxic DNA damage and thus, is essential for maintenance of genome integrity (DNA stability) and progression through the mitotic and meiotic cell cycles, particularly during germ cell development; URI-1 activity is …
hel-1	C26D10.2	II	Emb07G10	10026	F	6	+	ortholog of human 56-kD U2AF65 associated protein (UAP56) that is required for exporting mRNAs from the nucleus; unlike animals with RNAi against several other splicing factors, hel-1(RNAi) animals fail to export transgenic GFP mRNA from the nucleus; conversely, hel-1 overexpression is lethal, with failed transgene expression as well.
cln-3.2	C01G8.2	I	Emb07H2	10026	G	7	+	predicted transmembrane protein that comprises one of three C. elegans homologs of human CLN3 (OMIM:607042, mutations are associated with Batten disease (also known as juvenile neuronal ceroid lipofuscinosis), a recessively inherited childhood neurodegenerative lysosomal storage disease); loss of cln-3.2 activity via large-scale RNAi screens has been reported to result in either no defects or in …
	R08D7.1	III	Emb07H4	10026	G	10	+
trcs-1	F27C8.6	IV	Emb07H6	10026	H	6	+	putative arylacetamide deacetylase and microsomal lipase; TRCS-1 is required for sperm to normally migrate towards a PUFA-based signal exuded by oocytes; trcs-1(RNAi) hermaphrodites are infertile, both through aberrant loss of their own sperm and through failure of males to effectively inseminate them.
rpt-2	F29G9.5	IV	Emb07H7	10026	H	8	+	proteasome Regulatory Particle, ATPase-like
mbk-2	F49E11.1	IV	emb08C1	10027	A	5	+	one of two C. elegans members of the DYRK (dual-specificity Yak1-related kinase) family of proteins that includes S. cerevisiae Yak1 and the Drosophila minibrain and DYRK2 kinases
	F35G12.12	III	emb08D1	10027	A	7	+
npp-2	T01G9.4	I	emb08D5	10028	E	2	+	protein with low similarity to rat nucleoporin Nup75 that affects embryonic viability and has a variety of other defects in RNAi screens including: nuclear morphology, growth, fertility, locomotion, and egg laying; enriched in oocytes.
	B0001.2	IV	emb08A8	10029	E	6	+
	W01D2.1	II	emb08F10	10036	A	11	+
icl-1	C01F6.8	IV	emb09A2	10037	C	10	+	encodes, through alternative splicing, two alternative forms (ICL-1A, or 'IClnN1', and ICL-1B, or 'IClnN2'), with distinct electrophysiological properties, of an anion channel homolog.
zig-5	Y48A6A.1	III	emb10H4	10056	C	6	+	predicted secreted protein that is a member of the immunoglobulin superfamily of proteins; a zig-5::gfp reporter fusion is expressed in a number of neurons, including PVT, VD1-13, RID, AFD, ASK, RIV, RIB, PVQ, DVA, and RIS; zig-5::gfp is detected in the PVT neuron beginning at the three-fold stage of embryogenesis and continuing throughout larval development; loss of zig-5 activity in large-scale…
	ZK686.3	III	emb10G5	10056	H	5	+	orthologous to the putative tumor suppressor N33 (OMIM:601385, associated with homozygous deletion in metastatic prostate cancer and with loss of function in other tumors); ZK686.3 is also homologous to the S. cerevisiae dolichyl-diphosphooligosaccharide-protein glycotransferase gamma chain (34-kD) subunit, OST3.
	T09A5.5	II	emb10F10	10114	D	6	+
rps-9	F40F8.10	II	emb10H10	10114	E	10	+	a small ribosomal subunit S9 protein
lig-4	C07H6.1**	III	emb11C5	11001	A	8	+	ortholog of DNA ligase IV in budding yeast (DNL4) and human (LIG4; OMIM:601837, mutated in LIG4 syndrome); LIG-4 is required for resistance to ionizing radiation (IR) in somatic tissues (such as motor neurons, vulva, or uterus) and in endoreduplicating intestinal cells, but not in the germline (e.g., in dog-1-induced lesions); LIG-4 is required for non-homologous end-joining of double-stranded br…
phi-4	C50F2.3	I	emb11F8	11001	D	11	+	mRNA splicing factor
mnat-1	F53G2.7	II	emb11H10	11001	H	1	+	NCBI KOGS: Predicted E3 ubiquitin ligase containing RING finger, subunit of transcription/repair factor TFIIH and CDK-activating kinase assembly factor
	M04B2.4	IV	emb13B1	11004	A	3	+
let-721	C05D11.12	III	emb13D1	11004	B	1	+	ortholog of the human gene SIMILAR TO ELECTRON-TRANSFERRING-FLAVOPROTEIN DEHYDROGENASE (ETFDH), which when mutated leads to glutaricaciduria type IIC (OMIM:231675).
	C36E8.4	III	emb13H1	11004	C	8	+
	C05D10.2**	III	emb13F2	11004	F	4	+
	C08H9.2	II	emb13C3	11004	H	2	+
let-805	H19M22.2**	III	emb13E3	11004	H	10	+	myotactin, a novel single-transmembrane protein containing extracellular fibronectin repeats; genetic analyses indicate that LET-805 is essential for proper association between hypodermal fibrous organelles and the contractile apparatus of muscle cells; LET-805 is expressed in hypodermal cells and in the pharynx and localizes to basolateral membranes.
fbxa-62	C39B5.3	III	emb13A4	11005	C	9	+	F-box A protein
	Y39E4B.10	III	emb13D5	11006	E	12	+
cee-1	F26F4.1	III	emb13G6	11007	D	7	+	Conserved Edge Expressed protein
apc-2	K06H7.6	III	emb13D7	11007	F	6	+	ortholog of subunit 2 of anaphase-promoting complex (APC, a cyclin-specific E3 RING ubiquitin ligase); APC-2 and S. cerevisiae's Apc2p have 32% identity in their cullin domains (considered crucial for function), but otherwise share no obvious similarity; inactivating apc-2 with RNAi causes embryos to arrest at the meiotic one-cell stage, implying that APC-2 is required for the metaphase-to-anapha…
acs-4	F37C12.7	III	emb13C8	11008	A	6	+	fatty Acid CoA Synthetase family
nhr-80	H10E21.3	III	emb13D8	11008	A	7	+	nuclear hormone receptor, expressed in the intestine, that regulates expression of the delta-9 desaturases FAT-5/-6/-7, and thus regulates fatty acid metabolism; NHR-80 is fully required for any expression of FAT-7, full expression of FAT-5/-6, viability in the absence of FAT-6, and transcriptional hyperactivation of fat-7 in the absence of FAT-6, and for a fully normal adult lifespan; nhr-80 is …
gpr-1	F22B7.13	III	emb13H8	11008	B	4	+	extremely similar (97% identity) paralog of GPR-2; GPR-1 (and GPR-2) proteins have two N-terminal tetratricopeptide-like motifs and a C-terminal GoLoco/GPR (G protein regulatory) motif, the latter of which has also been found in mammalian AGS3 and Drosophila Pins; GPR-1 is required for normally asymmetrical cleavage of one-cell embryos; GPR-1 and GPR-2 form a high molecular weight (~700 kDa) comp…
gpr-2	C38C10.4	III	emb13D9	11008	C	3	+	protein containing a GPR (G Protein Regulator)/GoLoco motif characteristic of guanine nucleotide exchange factors specific for G-alpha GTPases; GPR-2 appears to function redundantly during early embryogenesis and germ-line development to regulate chromosome and spindle movements during cell division; GPR-2 likely acts as a positive regulator of G protein signaling and specifically, may regulate G…
cyk-1	F11H8.4**	III	emb13E9	11008	C	9	+	homolog of Drosophila diaphanous and human DIAPH1
	C27F2.8	III	emb13B10	11008	D	10	+
mat-3	F10C5.1	III	emb13C10	11008	E	6	+	tetratricopeptide repeat (TPR)-containing protein that is the C. elegans ortholog of CDC23/APC8, a conserved regulatory subunit of the anaphase-promoting complex; mat-3 activity is required for progression through metaphase of oocyte meiosis I, germline proliferation, and vulval development.
pat-2	F54F2.1	III	emb13C11	11008	G	10	+	alpha integrin subunit; during embryogenesis, pat-2 is essential for body wall muscle assembly and function and hence, proper elongation and hatching.
emb-30	F54C8.3	III	emb13D11	11008	H	11	+	anaphase-promoting complex/cyclosome (APC/C) component orthologous to mammalian APC-4 and Schizosaccharomyces pombe Lid1; EMB-30 is required for the metaphase-to-anaphase transition during meiosis and mitosis, for establishing anterior-posterior polarity in the early embryo, and for proper localization of germline granules and the maternally provided PAR-2 and PAR-3 proteins.
	ZK637.3	III	emb14C2	11009	E	11	+	NCBI KOGs*: Predicted membrane protein [KOG4550]
	T10E9.6	I	emb14E9	11013	A	3	+
	F21C3.6	I	emb15B2	11014	E	1	+
kin-10	T01G9.6	I	emb15D4	11015	H	3	+	putative regulatory (beta) subunit of casein kinase II required for both viability and male mating behavior, the latter of which probably reflects activation of LOV-1 and PKD-2 by KIN-10; KIN-10 is orthologous to human CSNK2B (LY6G5B; OMIM:610433);
lam-3	T22A3.8	I	emb15E4	11016	A	7	+	laminin A subunit orthologous to human laminin alpha2; LAM-3 is a basement membrane component required for normal tissue development, including pharyngeal development; lam-3 is expressed in the pharynx and hypodermis, and also weakly in the intestine.
ztf-3	C53D5.4	I	emb15H5	11017	A	5	+	Zinc finger putative Transcription Factor family
chp-1	Y110A7A.13	I	emb15G6	11017	G	8	+	protein containing two CHORD domains that is required for embryonic polarity, germline development, and vulval development.
unc-73	F55C7.7**	I	emb16E3	11021	G	3	+	guanine nucleotide exchange factor (GNEF) similar to the Trio protein; UNC-73 is required for vulval morphogenesis, for the migration of QL, QR, CAN, and hypodermal P cells, the commissure outgrowth of D type motoneurons, and amphid axon outgrowth; UNC-73 has GNEF activity for both CED-10 and MIG-2 in vitro; the requirement for UNC-73 in P cell migration can be suppressed by transgenic overexpres…
lrs-2	ZK524.3	I	emb16F7	11023	B	8	+	Leucyl Amino-acyl tRNA Synthetase
anc-1	ZK973.6**	I	emb16E10	11023	G	11	+	8546-residue protein, orthologous to Drosophila Msp-300 and mammalian SYNE1 and SYNE2 proteins, which may extend more than 0.5 micrometers in vivo; ANC-1 has coiled regions, a nuclear envelope localization domain (the KASH domain) and an actin-binding domain; ANC-1 affects the positioning of nuclei and mitochondria within the cytoskeleton; ANC-1 is expressed in the cytoplasm, but localized to the…
	W09G10.3	II	emb16H11	11026	F	12	+
	F52C6.3	II	emb17B10	11033	F	8	+
dab-1	M110.5	II	emb17H10	11035	B	4	+	ortholog of the cytoplasmic adaptor protein DISABLED, required for normal molting and meiotic arrest; DAB-1 is also required for EGL-17 secretion from vulval cells, and thus indirectly for normal sex myoblast (SM) migration and egg-laying; DAB-1 contains a conserved PTB domain and signals that confer localization to Golgi-proximal vesicles, and DAB-1 localizes to vesicular structures in vivo; dab…
pha-4	F38A6.1	V	emb21C1	11053	B	3	+	FoxA transcription factor; during embryonic development, PHA-4 functions as an organ identity gene whose activity is necessary and sufficient for development of the pharynx/foregut; in addition, PHA-4 plays a key role in regulation of diet-restriction-induced longevity in adult animals; PHA-4 expression begins early in embryogenesis and is seen in pharyngeal and intestinal cells (foregut and midg…
mek-2	Y54E10BL.6	I	emb21H2	11053	G	8	+	MAP kinase kinase; MEK-2 functions as a core component of Ras-mediated signal transduction pathways that regulate several biological processes including larval development, vulval development, cell migration, meiotic cell cycle progression, olfaction, and pathogen defense.
	C25D7.1	V	emb21B3	11055	A	6	+
	C35A11.4	V	emb22H2	11071	B	5	+
	F53F4.11	V	emb22B3	11071	C	4	+
mes-1	F54F7.5	X	emb23B1	11082	A	9	+	receptor tyrosine kinase-like protein that is required for unequal cell divisions in the early embryonic germline; during embryonic cell divisions, mes-1 is involved in positioning of the early mitotic spindle and of associated P granules.
	F09F9.4	X	emb23C1	11082	B	4	+
rig-1	K09E2.4	X	emb23B2	11083	A	5	+	neuRonal IGCAM
	F29G6.1	X	emb23C2	11083	F	4	+
dcn-1	H38K22.2	III	emb23E3	11201	B	11	+	protein containing UBA-like ubiquitin ligase and DUF298 domains that is orthologous to Saccharomyces cerevisiae Dcn1p; in C. elegans, DCN-1 activity is required for negative regulation of the MEI-1/katanin microtubule-severing complex that functions during meiosis but is inactivated prior to mitosis of the one cell-stage embryo; DCN-1 binds both ubiquitin and the ubiquitin-like Nedd8 protein in v…
	F56A8.8	III	emb23F5	11202	B	1	+
	C44E4.2	I	emb23H5	11202	A	11	+
	F22B3.8	IV	emb23D6	11202	E	5	+
cal-2	C18E9.1	II	emb23B7	11203	B	6	+	calmodulin homolog required for embryonic development or viability; CAL-2 is closely similar to its paralogs CAL-1, CAL-3, CAL-4 and CMD-1.
mps-1	C29F5.4	II	emb23C7	11203	B	8	+	mps-1 encodes single-pass transmembrane proteins that are related to the vertebrate KCNE proteins, also known as MinK-related peptides (MiRPs) that associate with, and regulate, pore-forming ion channels; mps-1 is required for the normal function of several neurons and thus for normal body touch sensation, chemotaxis to select molecules, osmotic avoidance, and nose-touch; when assayed in ASER neu…
	T24E12.6	II	emb23H7	11203	F	9	+
sdz-29	R52.10	II	emb23F8	11204	E	2	+	SKN-1 Dependent Zygotic transcript
camt-1	T05C1.4	II	emb23E9	11204	H	1	+	T05C1.4 encodes, by alternative splicing, two members of the CAMTA family of calmodulin-binding transcriptional activators that are required for embryonic development; CAMTA proteins are conserved in animals and plants but absent from unicellular eukaryotes, and may thus represent a transcriptional activator specific to multicellular organisms; the common organization of CAMTA proteins is to have…
gly-4	Y116F11B.12	V	emb23A10	11205	G	5	+	GLYcosylation related
mcp-1	C10F3.4	V	emb23F10	11206	C	11	+	GDP-D-glucose phosphorylase with similarity to the human protein encoded by C15orf58 and Arabidopsis VTC2; when expressed in vitro, MCP-1 exhibits GDP-D-glucose phosphorylase activity and animals lacking mcp-1 activity accumulate GDP-D-glucose; an MCP-1::GFP reporter fusion protein is expressed in embryos and larvae in neurons, the spermatheca, and the anterior hypodermis and localizes to the cyt…
	R74.8	III	Emb07H5	10026	F	11	+
	C34B2.10	I	emb01A1	10001	A	2	0
rps-22	F53A3.3	III	emb01B1	10001	A	4	0
snr-2	W08E3.1	I	emb01C1	10001	A	6	0
skr-1	F46A9.5	I	emb01D1	10001	A	7	0
	Y65B4BR.5	I	emb01E1	10001	A	9	0
ran-1	K01G5.4	III	emb01F1	10001	A	11	0
rpl-25.2	F52B5.6	I	emb01G1	10001	B	5	0	large ribosomal subunit L23a protein.
	C56C10.8	II	emb01H1	10001	B	6	0
rpl-11.1	T22F3.4	V	emb01A2	10001	B	9	0
	W10D9.5	II	emb01B2	10001	C	2	0
snr-5	ZK652.1	III	emb01D2	10001	D	1	0	ortholog of human small nuclear ribonucleoprotein SmF, a protein that forms part of a heptameric complex required for biogenesis and function of the snRNPs that catalyze mRNA splicing; in combination with the gene that encodes the human SmE and SmG orthologs (snr-6 and snr-7, respectively), snr-5 affects embryonic viability and nuclear association and localization of P granules in embryos, based …
his-71	F45E1.6	X	emb01E2	10001	D	4	0
	E04A4.5	IV	emb01F2	10001	D	7	0
apc-10	F15H10.3	V	emb01G2	10001	D	9	0
snr-6	Y49E10.15	III	emb01H2	10001	E	1	0
	C06A1.5	II	emb01A3	10001	E	4	0
npp-20	Y77E11A.13	IV	emb01B3	10001	E	5	0
ubc-9	F29B9.6	IV	emb01C3	10001	E	6	0
evl-20	F22B5.1	II	emb01E3	10001	E	9	0	functional ortholog of human ADP-ribosylation factor-like protein 2 (ARL2; OMIM:601175), with evl-20(ar103) mutants being rescued by transgenic human ARL2 but not ARL1 or ARL3-7; EVL-20 is required for cortical microtubule formation during cytokinesis and morphogenesis; EVL-20 is required for vulval, gonadal, and male tail development, as well as for embryonic mitosis, hypodermal enclosure, and e…
rab-11.1	F53G12.1	I	emb01F3	10001	E	10	0
his-56	F54E12.3	IV	emb01G3	10001	G	1	0
	ZK970.4	II	emb01H3	10001	G	2	0
	F26A3.2	I	emb01A4	10001	G	5	0
rpl-10	F10B5.1	II	emb01B4	10001	G	10	0	large ribosomal subunit L10 protein required in mass RNAi assays for embryonic viability, fertility, normally rapid growth, and normal body coloration; the rpl-10 transcription unit has a nonsense transcript that is up-regulated in vivo by smg[-] mutations, indicating that rpl-10 is a natural substrate for SMG-mediated nonsense suppresssion; several other natural mRNA substrates of SMG suppressio…
rpl-41	C09H10.2	II	emb01C4	10001	H	1	0
snr-3	T28D9.10	II	emb01E4	10001	H	3	0	ortholog of human small nuclear ribonucleoprotein Sm D1, a protein that forms part of a heptameric complex required for biogenesis and function of the snRNPs that catalyze mRNA splicing; in combination with the gene that encodes the human Sm D2 ortholog (snr-4), snr-3 affects embryonic viability and nuclear association and localization of P granules in embryos, based on an RNAi assay; affects emb…
	K04G2.1	I	emb02A1	10002	A	2	0
pbs-5	K05C4.1	I	emb02B1	10002	A	4	0
	C18E9.6	II	emb02C1	10002	A	5	0
mdh-1	F20H11.3	III	emb02E1	10002	A	9	0
	D2096.8	IV	emb02F1	10002	B	6	0
	T09A5.9	II	emb02G1	10002	B	7	0
gsp-2	F56C9.1	III	emb02H1	10002	B	8	0
	F53B7.3	V	emb02A2	10002	C	3	0
him-3	ZK381.1	IV	emb02B2	10002	C	4	0
inx-9	ZK792.3	IV	emb02C2	10002	C	6	0	innexin, an integral transmembrane channel protein that is a structural component of invertebrate gap junctions; although the precise role of INX-9 in C. elegans development and/or behavior is not yet known, INX-9 may play a role in gonad or germline development, as INX-9 expression is detected solely in the sheath cells of the somatic gonad and particularly, the sheath cells in contact with prox…
	F19B6.2	IV	emb02D2	10002	C	9	0
	F55H2.2	III	emb02E2	10002	D	2	0
cpf-2	F56A8.6	III	emb02F2	10002	D	8	0
aos-1	C08B6.9	V	emb02G2	10002	D	9	0	the C. elegans ortholog of Saccharomyces cerevisiae Aos1p and human SUMO-1 activating enzyme E1 N subunit; by homology, AOS-1 is predicted to form, with a catalytic subunit, UBA-2, a heterodimeric enzyme that activates the ubiquitin-like protein SMO-1/SUMO in preparation for its covalent attachment to target proteins to regulate their subcellular localization and/or stability; in C. elegans, AOS-…
let-92	F38H4.9	IV	emb02H2	10002	E	6	0
rnp-7	K04G7.10	III	emb02A3	10002	E	7	0
ccf-1	Y56A3A.20	III	emb02B3	10002	F	5	0
	R02D3.5	IV	emb02C3	10002	F	7	0
vah-13	Y49A3A.2	V	emb02D3	10002	F	10	0	ortholog of subunit A of the cytoplasmic (V1) domain of vacuolar proton-translocating ATPase (V-ATPase); VHA-13 is predicted to hydrolyse ATP as part of a cytosolic VHA-12/VHA-13 heterohexamer, whose activity drives the V-ATPase rotor; VHA-13 levels are lowered in mutants with either abnormally low or abnormally high calcineurin levels, and elevated in mutants lacking both calcineurin and calreti…
pbs-2	C47B2.4	I	emb02E3	10002	G	3	0
rpa-0	F25H2.10**	I	emb02F3	10002	G	5	0
cyb-1	ZC168.4	IV	emb02G3	10002	G	11	0	cyclin B homolog that appears to be required both for embryogenesis (via maternally encoded CYB-1) and for postembryonic development and fertility (via zygotically encoded CYB-1); removing maternal product in cyb-1(RNAi) embryos causes multiple nuclei, and affected embryos arrest development at an early embryonic stage
	K02D10.5	III	emb02H3	10002	H	3	0
cyb-2.1	Y43E12A.1	IV	emb02A4	10002	H	7	0
kin-19	C03C10.1	III	emb02B4	10002	H	8	0
gsp-1	F29F11.6	V	emb02C4	10002	H	10	0
gsk-3	Y18D10A.5	I	emb02E4	10003	A	1	0
crn-1	Y47G6A.8	I	emb02F4	10003	A	3	0
	Y49F6B.1	II	emb02G4	10003	A	4	0
uba-2	W02A11.4**	I	emb02H4	10003	A	6	0
uba-2	W02A11.4	I	emb02A5	10003	A	7	0
	T05H4.6	V	emb02B5	10003	A	8	0
	W02F12.5	V	emb02C5	10003	A	9	0
gld-1	T23G11.3	I	emb02D5	10003	A	10	0
cyb-3	T06E6.2	V	emb02E5	10003	B	3	0
tbb-4	B0272.1	X	emb02F5	10003	B	8	0
	LLC1.3	IV	emb02G5	10003	B	10	0
	K07C5.4	V	emb02H5	10003	B	11	0
pri-2	W02D9.1	I	emb02A6	10003	C	7	0
ntl-2	B0286.4	II	emb02B6	10003	C	8	0
	W01B11.3	I	emb02C6	10003	C	11	0
	C17G10.2	II	emb02D6	10003	D	2	0
	T09B4.9	I	emb02E6	10003	D	6	0
rpt-1	C52E4.4	V	emb02F6	10003	D	7	0
	ZK430.7	II	emb02G6	10003	D	8	0
vha-12	F20B6.2	X	emb02H6	10003	D	11	0
	F43G9.1	I	emb02A7	10003	E	1	0
rnr-2	C03C10.3	III	emb02B7	10003	E	2	0
pri-1	F58A4.4	III	emb02C7	10003	E	5	0
	K07H8.1	IV	emb02D7	10003	E	11	0
dnj-12	F39B2.10	I	emb02E7	10003	F	4	0
rba-1	K07A1.11	I	emb02F7	10003	F	5	0
	C37C3.2	V	emb02G7	10003	F	7	0
tbg-1	F58A4.8	III	emb02H7	10003	F	8	0
sur-6	F26E4.1	I	emb02A8	10003	F	11	0
	R07E5.3	III	emb02B8	10003	G	2	0
	F17C11.9	V	emb02C8	10003	G	3	0
	F55A11.2	V	emb02D8	10003	G	5	0
cgh-1	C07H6.5	III	emb02E8	10003	G	6	0
hda-1	C53A5.3	V	emb02F8	10003	G	9	0
mpk-1	F43C1.2	III	emb02G8	10003	H	1	0	mitogen-activated protein (MAP) kinase an ERK ortholog functioning in vulval cell fate specification, cell migration/guidance, defense against bacterial infection, and other processes
rpt-4	F23F1.8	II	emb02H8	10003	H	3	0
rpt-3	F23F12.6	III	emb02A9	10003	H	5	0
fkb-6	F31D4.3	V	emb02B9	10003	H	6	0
	F12F6.7	IV	emb02C9	10003	H	8	0
eft-3	F31E3.5	III	emb02D9	10003	H	9	0
rpl-26	F28C6.7	II	emb03A1	10007	A	5	0
rpl-35	ZK652.4	III	emb03B1	10007	A	8	0
his-7	F45F2.4	V	emb03C1	10007	A	9	0
grd-5	F41E6.2	V	emb03D1	10007	B	4	0
rpl-33	F10E7.7	II	emb03E1	10007	B	8	0
rpl-22	C27A2.2	II	emb03F1	10007	B	10	0
snr-1	Y116A8C.42	IV	emb03G1	10007	B	11	0
his-37	C50F4.7	V	emb03H1	10007	C	4	0
his-64	F22B3.1	IV	emb03A2	10007	D	4	0
rpl-30	Y106G6H.3	I	emb03B2	10007	D	6	0
his-3	T10C6.12	V	emb03C2	10007	D	9	0
asg-1	K07A12.3	I	emb03D2	10007	D	10	0
his-5	F45F2.3	V	emb03E2	10007	E	4	0
lpd-9	T21C9.5	V	emb03F2	10007	E	10	0
pfn-1	Y18D10A.20	I	emb03H2	10007	F	10	0
rps-26	F39B2.6	I	emb03B3	10007	H	6	0
rpl-14	C04F12.4	I	emb03C3	10007	H	10	0
vha-2	R10E11.2	III	emb03D3	10008	A	4	0
vha-1	R10E11.8	III	emb03E3	10008	A	6	0
vbp-1	T06G6.9	I	emb03F3	10008	A	10	0
rpl-26	F28C6.7	II	emb03G3	10008	B	1	0
	R05H5.3	II	emb03F9	10008	B	2	0
	Y37D8A.14	III	emb03H3	10008	B	7	0
arf-3	F57H12.1	IV	emb03A4	10008	B	8	0
rpl-24.1	D1007.12	I	emb03B4	10008	C	3	0
	C16A3.5	III	emb03C4	10008	C	4	0
	Y37D8A.10	III	emb03D4	10008	C	8	0
	F58F12.1	II	emb03E4	10008	D	4	0
	F44G4.2	II	emb03F4	10008	F	3	0
	F59E10.3	II	emb03G4	10008	F	9	0
rps-11	F40F11.1	IV	emb03H4	10008	H	2	0
	C28C12.2	IV	emb03B5	10009	A	1	0
	H06H21.3	IV	emb03C5	10009	A	5	0
vha-8	C17H12.14	IV	emb03D5	10009	A	7	0
rpl-6	R151.3	III	emb03E5	10009	B	5	0
	ZC53.7	X	emb03F5	10009	B	9	0
rps-7	ZC434.2	I	emb03G5	10009	C	1	0
	Y48A6B.5	III	emb03H5	10009	C	3	0
	Y71H2B.6	III	emb03A6	10009	E	1	0
rpl-13	C32E8.2	I	emb03B6	10009	E	2	0
	ZK809.3	IV	emb03C6	10009	E	3	0
	F11G11.5	II	emb03D6	10009	E	6	0
pas-5	F25H2.9	I	emb03E6	10009	E	11	0
	C16C8.14	II	emb03F6	10009	F	8	0
	C05C10.5	II	emb03G6	10009	G	3	0
	B0564.1	IV	emb03H6	10009	G	9	0
	R10D12.14	V	emb03A7	10009	G	10	0
rab-5	F26H9.6	I	emb03B7	10009	H	2	0
	F32D8.5	V	emb03C7	10009	H	6	0
cap-2	M106.5	II	emb03D7	10010	A	5	0
phb-2	T24H7.1	II	emb03E7	10010	A	8	0
eif-3.F	D2013.7	II	emb03F7	10010	A	10	0
rps-1	F56F3.5	III	emb03G7	10010	B	2	0	small ribosomal subunit S3A protein.
mdl-1	R03E9.1	X	emb03H7	10010	B	7	0
pos-1	F52E1.1	V	emb03A8	10010	C	3	0
	C01A2.5	I	emb03B8	10010	C	11	0
	T01B11.3	IV	emb03C8	10010	D	8	0
	T27E9.1	III	emb03D8	10010	D	11	0
sqt-3	F23H12.4	V	emb03E8	10010	E	11	0
	M04F3.1	I	emb03F8	10010	F	8	0
	T04G9.4	X	emb03G8	10010	F	10	0
let-49	Y54E5B.3	I	emb03H8	10010	G	1	0
	T21B10.1	II	emb03A9	10010	G	7	0
rpl-5	F54C9.5	II	emb03B9	10010	G	9	0
	F59C6.5	I	emb03C9	10010	H	2	0
	F32E10.2	IV	emb03D9	10010	H	4	0
	C14A4.1	II	emb03E9	10010	H	10	0
hmg-12	Y17G7A.1	II	emb04A1	10011	A	4	0
	C16A3.6	III	emb04B1	10011	A	6	0
rfc-2	F58F6.4	IV	emb04C1	10011	B	9	0
ran-5	R12C12.2	II	emb04D1	10011	B	10	0
	K04D7.1	IV	emb04E1	10011	C	6	0
	Y18D10A.17	I	emb04F1	10011	C	10	0
air-1	K07C11.2	V	emb04H1	10011	D	6	0
	C55B7.3	I	emb04A2	10011	D	11	0
col-158	D2023.7	V	emb04B2	10011	F	9	0
	C18A3.4	II	emb04C2	10011	G	10	0
	Y23H5A.3	I	emb04D2	10011	H	1	0
lon-1	F48E8.1	III	emb04E2	10011	H	2	0
gsk-3	Y18D10A.5	I	emb04F2	10012	A	2	0
	Y69E1A.2	IV	emb04G2	10012	A	3	0
	T05H10.6	II	emb04H2	10012	A	9	0
rpn-7	F49C12.8	IV	emb04A3	10012	A	11	0
crn-1	Y47G6A.8	I	emb04B3	10012	B	6	0
	C25A1.9	I	emb04C3	10012	B	10	0
cdl-1	R06F6.1	II	emb04D3	10012	C	3	0
	C17E7.4	V	emb04E3	10012	D	2	0
fat-2	W02A2.1	IV	emb04F3	10012	D	5	0
	Y52D3.1	III	emb04G3	10012	D	7	0
eft-4	R03G5.1	X	emb04A4	10012	F	11	0
mom-2	F38E1.7	V	emb04B4	10012	H	1	0
	C04C3.3	IV	emb04C4	10012	H	2	0
	F26B1.2	I	emb04D4	10012	H	8	0
inf-1	F57B9.6	III	emb04E4	10012	H	9	0
	E02A10.1	V	emb04F4	10013	A	1	0
mex-5	W02A2.7	IV	emb04G4	10013	A	8	0
	F56A3.2	I	emb04H4	10013	B	5	0
orc-2	F59E10.1	II	emb04A5	10013	C	3	0	C. elegans ortholog of the Orc2 subunit of the origin recognition complex (ORC); by homology, ORC-2 is predicted to function as part of a multi-protein scaffolding complex that regulates initiation of DNA replication;
nuo-1	C09H10.3	II	emb04B5	10013	C	9	0
	C55A6.9	V	emb04C5	10013	D	2	0
dpy-14	K02F2.2	I	emb04D5	10013	D	4	0
cdc-25.2	F16B4.8	V	emb04F5	10013	D	9	0
him-10	R12B2.4	III	emb04G5	10013	D	11	0
imb-2	R06A4.4	II	emb04H5	10013	E	1	0
rhr-1	F08F3.3	V	emb04A6	10013	E	7	0
	F56D2.1	III	emb04B6	10013	E	8	0
	F28C6.1	II	emb04C6	10013	F	10	0
eno-1	T21B10.2	II	emb04D6	10013	G	3	0
	F59A2.4	III	emb04E6	10013	H	2	0
gfi-2	K02A11.1	I	emb04F6	10013	H	8	0
srs-2	C47E12.1	IV	emb04G6	10013	H	10	0
	F57B10.3	I	emb04H6	10014	A	6	0
	Y43F4B.5	III	emb04A7	10014	A	10	0
pdi-2	C07A12.4	X	emb04B7	10014	B	1	0
lpd-7	R13A5.12	III	emb04C7	10014	B	5	0
cej-1	C07G2.1	III	emb04D7	10014	B	9	0
dpl-1	T23G7.1	II	emb04E7	10014	B	10	0
	Y49A3A.2	V	emb04H7	10014	D	10	0
skp-1	T27F2.1	V	emb04A8	10014	E	5	0
unc-62	T28F12.2	V	emb04B8	10014	E	7	0
klp-16	C41G7.2	I	emb04C8	10014	E	9	0
	F01G10.1	IV	emb04D8	10014	E	11	0
	T21B10.7	II	emb04E8	10014	F	4	0
	T13F2.6	IV	emb04F8	10014	F	8	0
ifb-1	F10C1.2	II	emb04G8	10014	F	9	0
	F28B12.3	II	emb04H8	10014	F	10	0
lmn-1	DY3.2	I	emb04A9	10014	G	7	0
	C43E11.1	I	emb04B9	10014	G	8	0
	H28O16.1	I	emb04C9	10014	H	5	0
prs-1	T20H4.3	III	emb04D9	10014	H	8	0
	Y39E4B.1	III	emb04E9	10014	H	10	0
	C30B5.1	II	emb05A1	10015	B	2	0
	F18A1.5	II	emb05A2	10015	B	3	0
spk-1	B0464.5	III	emb05A3	10015	B	5	0
wah-1	Y56A3A.32	III	emb05A4	10015	C	2	0
knl-1	C02F5.1	III	emb05A5	10015	C	11	0
zen-4	M03D4.1	IV	emb05A6	10015	D	7	0
vha-5	F35H10.4	IV	emb05A7	10015	D	9	0	ortholog of subunit a of the membrane-bound (V0) domain of vacuolar proton-translocating ATPase (V-ATPase); VHA-5 is orthologous to human ATP6N1A (OMIM:192130), ATP6V0A2, ATP6V0A4 (OMIM:605239, mutated in distal renal tubular acidosis), and TCIRG1 (OMIM:604592, mutated in osteopetrosis); VHA-5 is expressed broadly in embryos (in dot- or cup-like perinuclear compartments in each cell), and in the …
	T04A8.7	III	emb05A8	10015	E	4	0
zen-4	M03D4.1	IV	emb05B1	10015	E	7	0
ars-2	F28H1.3	I	emb05B2	10015	E	10	0
	F29C12.4	II	emb05B3	10015	F	6	0
spk-1	B0464.5	III	emb05B4	10015	F	7	0
	F32E10.1	IV	emb05B6	10015	G	6	0
hsp-1	F26D10.3	IV	emb05B7	10015	H	1	0
	C18G1.4	V	emb05B8	10015	H	4	0
	T07A9.9	IV	emb05C1	10017	A	4	0
his-13	ZK131.7**	II	emb05C2	10017	A	7	0
flp-2	W07E11.3	X	emb05C3	10017	B	2	0
nxt-1	Y71F9AM.5	I	emb05C4	10017	B	7	0
pat-10	F54C1.7	I	emb05C5	10017	B	9	0
flp-2	W07E11.3	X	emb05C6	10017	C	4	0
ubq-2	ZK1010.1	III	emb05C7	10017	D	6	0
	B0564.1	IV	emb05C8	10017	E	5	0
dom-6	C09G4.3	IV	emb05D1	10017	F	3	0
ins-17	F56F3.6	III	emb05D2	10017	F	4	0
cap-2	M106.5	II	emb07A1	10018	A	6	0
ars-2	F28H1.3	I	emb07A4	10018	B	6	0
ccf-1	Y56A3A.20	III	emb07A5	10018	B	10	0
cdk-7	Y39G10AL.3**	I	emb07A6	10018	B	11	0
mdt-6	Y57E12AL.5	V	emb07A7	10018	C	4	0
sem-5	C14F5.5	X	emb07A9	10018	D	3	0
sft-4	C54H2.5	X	emb07A11	10018	E	6	0
sqt-3	F23H12.4	V	emb07A12	10018	E	8	0
smn-1	C41G7.1	I	emb07B1	10018	F	1	0
	T01H3.1	II	emb07B2	10018	F	2	0
par-5	M117.2	IV	emb07B3	10018	F	4	0
exo-3	R09B3.1	I	emb07B4	10018	F	7	0
air-2	B0207.4	I	emb07B5	10018	F	9	0
	F01G4.6	IV	emb07B6	10018	F	11	0
nob-1	Y75B8A.2	III	emb07B7	10018	G	3	0
apn-1	T05H10.2	II	emb07B8	10018	G	6	0
	F42A8.2	II	emb07B9	10018	G	8	0
gpd-3	K10B3.7	X	emb07C2	10018	H	11	0
dpy-23	R160.1	X	emb05E1	10019	A	11	0
mab-9	T27A1.6	II	emb05E2	10019	B	1	0
rad-51	Y43C5A.6	IV	emb05E3	10019	B	2	0	encodes two isoforms of a protein orthologous to S. cerevisiae Rad51p and Dmc1p, and to E. coli RecA, and paralogous to C30A5.2; RAD-51 proteins are probably required for meiotic recombination; while dispensable for viability and meiotic synapsis, RAD-51A/B are required for normal chromosomal morphology, univalent formation, dissociation of chiasmata, hyperresistance of meiotic pachytene nuclei t…
	F01F1.12	III	emb05E4	10019	B	3	0
elt-1	W09C2.1	IV	emb05E5	10019	B	8	0
vha-11	Y38F2AL.3	IV	emb05E7	10019	D	5	0
cyb-3	T06E6.2	V	emb05E8	10019	E	5	0	one of four C. elegans cyclin B family members that is most closely related to the B3-type cyclins; cyb-3 is required for a number of dynein-related mitotic processes and specifically for initiation of anaphase chromosome segregation; cyb-3 is also required for completion of meiosis II and proper pronuclear migration, centrosome maturation, and pronuclear condensation in the fertilized oocyte; cy…
	M05B5.5	I	emb05F2	10019	G	6	0
mex-3	F53G12.5	I	emb05F3	10019	G	7	0
	C43E11.4	I	emb05F4	10019	G	10	0
tba-2	C47B2.3	I	emb05F5	10019	H	11	0
tba-1	F26E4.8	I	emb07C3	10020	B	1	0
gly-12	F48E3.1	X	emb07C4	10020	B	3	0
unc-11	C32E8.10	I	emb07C5	10020	B	11	0
dut-1	K07A1.2	I	emb07C6	10020	D	5	0
	Y71H2AM.23	III	emb07C7	10020	F	6	0
tph-1	ZK1290.2	II	emb07C9	10020	F	10	0
lit-1	W06F12.1	III	emb07C10	10020	G	1	0
cye-1	C37A2.4	I	emb07C11	10020	G	9	0
chk-1	Y39H10A.7	V	emb07C12	10020	H	3	0
sex-1	F44A6.2	X	emb07D1	10020	H	10	0
mom-5	T23D8.1	I	emb07D2	10021	A	4	0
unc-11	C32E8.10	I	emb07D3	10021	D	1	0
spe-26	R10H10.2	IV	emb07D4	10021	D	4	0
cel-1	C03D6.3	I	emb07D5	10021	E	4	0
plk-1	C14B9.4**	III	emb07D6	10021	E	10	0
wrt-4	ZK678.5	X	emb07D8	10021	G	2	0
pkc-3	F09E5.1	II	emb07D9	10021	G	6	0	atypical protein kinase; during early embryonic development, pkc-3 plays an essential role in establishing anterior-posterior polarity; PKC-3 localizes to the anterior periphery of the one-cell embryo in a manner dependent upon the PAR-3 PDZ domain-containing protein with which PKC-3 physically interacts; PKC-3 also localizes to the outer, apical surfaces of cells.
plk-1	C14B9.4	III	emb07D10	10021	G	10	0
mig-5	T05C12.6	II	emb07E1	10021	H	11	0
drp-1	T12E12.4	IV	emb07E2	10022	B	3	0
rme-2	T11F8.3	IV	emb07E3	10022	B	9	0
him-14	ZK1127.11	II	emb07E4	10022	C	8	0	germline-specific member of the MutS family of DNA mismatch repair (MMR) proteins that is orthologous to human MSH4 and Saccharomyces cerevisiae Msh4p; during the pachytene stage of meiosis, HIM-14 activity is required for promoting crossing over between homologous chromosomes and thus, for chiasmata formation and proper chromosome segregation; in contrast, HIM-14 activity does not appear to be r…
suf-1	F28C6.6	II	emb07E5	10022	D	4	0
ndg-4	F56F3.2	III	emb07E6	10022	E	2	0
ndg-4	F56F3.2**	III	emb07E8	10022	E	2	0
sca-1	K11D9.2	III	emb07E9	10022	F	11	0	sarco-endoplasmic reticulum Ca[2+] ATPase homolog that is required for development and muscle function; sca-1 is also a ortholog of human ATP2A1 (OMIM:108730), which when mutated leads to Darier-White disease
hbl-1	F13D11.2	X	emb07E12	10022	H	10	0
	C35D10.13	III	emb06A1	10024	A	3	0
skr-2	F46A9.4	I	emb06B1	10024	A	4	0
	B0303.15	III	emb06C1	10024	A	5	0
	T24C2.2	X	emb06D1	10024	A	7	0
	C55B7.9	I	emb06E1	10024	A	8	0
	R13F6.1	III	emb06G1	10024	B	3	0
	C17E4.5	I	emb06H1	10024	B	6	0
	C13F10.7	V	emb06A2	10024	B	7	0
skr-17	C06A8.4	II	emb06B2	10024	C	4	0
	F26H9.4	I	emb06C2	10024	C	7	0
iff-1	T05G5.10	III	emb06E2	10024	D	3	0
	F57B9.7	III	emb06F2	10024	E	2	0
syp-3	F39H2.4	I	emb06G2	10024	E	4	0
	F02D10.6	X	emb06H2	10024	E	5	0
syp-2	C24G6.1	V	emb06A3	10024	E	6	0
ify-1	C27A2.3	II	emb06B3	10024	E	9	0
	T23G7.5	II	emb06C3	10024	E	10	0
	F28D1.2	IV	emb06D3	10024	E	11	0
frh-1	F59G1.7	II	emb06E3	10024	F	2	0
	C16C8.4	II	emb06F3	10024	F	7	0
	ZC434.4	I	emb06G3	10024	F	10	0
	F10G2.2	V	emb06H3	10024	G	1	0
	T12F5.1	I	emb06A4	10024	G	9	0
	C02B10.2	IV	emb06B4	10024	H	1	0
	EEED8.3	II	emb06C4	10024	H	4	0
	C32D5.5	II	emb06A5	10025	A	2	0
	F28F8.6	V	emb06B5	10025	A	5	0
	ZK1127.4	II	emb06C5	10025	A	10	0
	C33H5.15	IV	emb06D5	10025	B	6	0
	C50E3.5	V	emb06E5	10025	B	8	0
	F32D1.7	V	emb06F5	10025	C	3	0
	T09B4.2	I	emb06G5	10025	C	4	0
	F33H1.3	II	emb06H5	10025	C	11	0
asb-1	F35G12.10	III	emb06A6	10025	D	3	0
	W01A8.5	I	emb06B6	10025	D	4	0
	D1054.14	V	emb06C6	10025	D	5	0
	T10B5.6	V	emb06D6	10025	D	9	0
	K12H4.3	III	emb06E6	10025	D	10	0
	F54C8.4	III	emb06F6	10025	D	11	0
	ZK795.3	IV	emb06G6	10025	E	2	0
	C30B5.4	II	emb06H6	10025	E	3	0
	H02I12.5	IV	emb06A7	10025	E	9	0
gop-2	C34E10.2	III	emb06B7	10025	F	10	0
	ZK1127.5	II	emb06C7	10025	G	3	0
	C15H11.9	V	emb06D7	10025	G	7	0
	F32B6.3	IV	emb06E7	10025	G	9	0
	C01G5.5	IV	emb06F7	10025	H	1	0
	C47E12.2	IV	emb06G7	10025	H	3	0
egl-26	C23H3.1	II	emb06H7	10025	H	4	0
	T09A5.8	II	emb06A8	10025	H	8	0
	T24D1.3	I	emb06B8	10025	H	9	0
	B0336.6	III	Emb07F6	10026	B	8	0
rpn-9	T06D8.8	II	Emb07F8	10026	C	3	0
nxf-2	C15H11.6	V	Emb07F9	10026	C	6	0
	R08D7.2	III	Emb07F12	10026	C	10	0
	C54G4.9	I	Emb07G1	10026	C	11	0
	F48C1.2	I	Emb07G2	10026	D	2	0
	C50F7.4	IV	Emb07G3	10026	D	5	0
	ZK1307.9	II	Emb07G6	10026	E	1	0
	F33D11.10	I	Emb07G7	10026	E	4	0
	F43G9.10	I	Emb07G8	10026	E	11	0
	C35D10.7	III	Emb07G11	10026	F	8	0
	T22D1.10	IV	Emb07G12	10026	F	9	0
	C27H6.2	V	Emb07H1	10026	F	10	0
bcs-1	F54C9.6	II	Emb07H3	10026	G	8	0
rpt-2	F29G9.5	V	Emb07H8	10026	H	8	0
	F52C9.7	III	Emb07H9	10026	H	9	0
	T26G10.1	III	emb08A1	10027	A	3	0
puf-3	Y45F10A.2	IV	emb08B1	10027	A	4	0
	T26A8.4	IV	emb08E1	10027	A	11	0
rpn-3	C30C11.2	III	emb08F1	10027	B	4	0
	F49E8.7	IV	emb08G1	10027	B	5	0
	F28C6.2	II	emb08H1	10027	B	8	0
	K04G7.1	III	emb08A2	10027	B	10	0
klc-1	M7.2	IV	emb08B2	10027	C	6	0
	F32E10.5	IV	emb08C2	10027	C	9	0
	T07G12.11	IV	emb08D2	10027	C	11	0
	W06E11.1	III	emb08E2	10027	D	2	0
	F44F4.2	II	emb08F2	10027	E	9	0
ula-1	C26E6.8	III	emb08H2	10027	F	6	0
cct-6	F01F1.8	III	emb08A3	10027	F	8	0
	F28D1.1	IV	emb08B3	10027	F	11	0
flh-1	Y11D7A.12	IV	emb08C3	10027	G	3	0	FLYWCH zinc finger transcription factor homolog
	C17E4.3	I	emb08D3	10027	G	4	0
	ZC410.3	IV	emb08E3	10027	G	7	0
	C05C8.6	V	emb08F3	10027	G	11	0
	T01H3.4	II	emb08G3	10027	H	2	0
nasp-2	C50B6.2	V	emb08H3	10028	A	1	0
	C25A11.2	X	emb08A4	10028	A	2	0
rrt-1	F26F4.10	III	emb08B4	10028	A	8	0
rme-2	T11F8.3	IV	emb08C4	10028	A	10	0
hmg-3	C32F10.5	I	emb08D4	10028	B	7	0	HMG
	F22B3.4	IV	emb08E4	10028	B	8	0
cpb-3	B0414.5	I	emb08F4	10028	B	10	0
	T13F2.7	IV	emb08G4	10028	C	6	0
	T19B10.8	V	emb08H4	10028	C	9	0
	T23B12.6	V	emb08A5	10028	D	6	0
	C08F8.2	IV	emb08B5	10028	D	8	0
	C30C11.4	III	emb08C5	10028	D	11	0
gad-1	T05H4.14	V	emb08E5	10028	E	3	0
let-99	K08E7.3	IV	emb08F5	10028	E	7	0
pqn-45	F56F3.1	III	emb08G5	10028	E	10	0
	C34B2.7	I	emb08H5	10028	F	4	0
	F07A11.2	II	emb08A6	10028	F	8	0
dnj-11	F38A5.13	IV	emb08B6	10028	G	1	0
cyk-4	K08E3.6	III	emb08C6	10028	G	6	0
	T22F3.3	V	emb08D6	10028	G	7	0
ndc-80	W01B6.9	IV	emb08E6	10028	H	1	0
	T23B12.4	V	emb08F6	10029	A	3	0
him-17	T09E8.2	V	emb08G6	10029	A	7	0
rnr-1	T23G5.1	III	emb08H6	10029	B	1	0
pms-2	H12C20.2	V	emb08A7	10029	B	2	0
	C45G3.1	I	emb08B7	10029	B	10	0
spd-2	F32H2.3	I	emb08C7	10029	C	3	0
ptr-2	C32E8.8	I	emb08D7	10029	C	6	0
	W08D2.7	IV	emb08E7	10029	C	8	0
	ZK484.4	I	emb08F7	10029	D	2	0
	D2013.5	II	emb08G7	10029	D	7	0
spd-5	F56A3.4**	I	emb08H7	10029	D	10	0
mog-5	EEED8.5	II	emb08B8	10029	E	10	0
	T01B7.6	II	emb08C8	10029	F	1	0
mcm-6	ZK632.1	III	emb08D8	10029	F	2	0
scp-1	D2013.8	II	emb08E8	10029	F	8	0
	C32D5.3	II	emb08F8	10029	G	4	0
	T08G5.5	V	emb08G8	10029	G	5	0
mog-4	C04H5.6	II	emb08H8	10029	G	7	0
gon-4	K04D7.5	IV	emb08A9	10029	G	11	0
	K07H8.10	IV	emb08B9	10029	H	1	0
	B0035.12	IV	emb08C9	10029	H	3	0
	C01G6.5	II	emb08D9	10029	H	6	0
	F55C5.4	V	emb08E9	10029	H	7	0
	F11A10.1	IV	emb08F9	10029	H	10	0
rpl-39	C26F1.9	V	emb08G9	10036	A	3	0
snr-7	Y71F9B.4	I	emb08H9	10036	A	5	0
dlc-1	T26A5.9	III	emb08A10	10036	A	9	0
rps-29	B0412.4	III	emb08B10	10036	B	3	0
rps-21	F37C12.11	III	emb08C10	10036	B	8	0
rpl-43	Y48B6A.2	II	emb08D10	10036	B	10	0
rpl-36	F37C12.4	III	emb08E10	10036	C	3	0
rpa-2	Y62E10A.1	IV	emb08G10	10036	D	5	0
elb-1	Y41C4A.10	III	emb08H10	10036	D	8	0
	F46F11.5	I	emb08A11	10036	D	11	0
	M28.5	II	emb08B11	10036	D	12	0
	T05H4.12	V	emb08C11	10036	E	1	0
	F10E9.7	III	emb08D11	10036	E	2	0
	F45G2.8	III	emb08E11	10036	E	5	0
rps-17	T08B2.10	I	emb08F11	10036	F	1	0
rpl-23	B0336.10	III	emb08G11	10036	F	9	0
rps-13	C16A3.9**	III	emb08H11	10036	G	3	0
vha-3	Y38F2AL.4	IV	emb08A12	10036	G	8	0
	C30C11.1	III	emb08B12	10036	G	11	0
rps-10	D1007.6	I	emb08C12	10036	H	2	0
rps-14	F37C12.9	III	emb08D12	10036	H	4	0
rpl-21	C14B9.7	III	emb08E12	10036	H	7	0
mlc-4	C56G7.1	III	emb09A1	10037	B	2	0
	B0511.9	I	emb09B1	10037	B	3	0
rpl-17	Y48G8AL.8	I	emb09C1	10037	B	8	0
	T04G9.5	X	emb09D1	10037	B	9	0
	Y65B4BR.8	I	emb09E1	10037	B	12	0
skr-7	Y47D7A.1	V	emb09F1	10037	C	1	0
	F02E9.5	I	emb09G1	10037	C	5	0
	B0361.10	III	emb09H1	10037	C	7	0
rpl-11.2	F07D10.1	X	emb09B2	10037	D	4	0
	C14A4.11	II	emb09C2	10037	E	4	0
	T10C6.5	V	emb09D2	10037	F	11	0
	T20B12.7	III	emb09E2	10037	G	4	0
rps-3	C23G10.3	III	emb09F2	10037	G	11	0
pbs-7	F39H11.5	I	emb09G2	10037	H	4	0
rpl-7	F53G12.10	I	emb09H2	10037	H	7	0
pas-3	Y110A7A.14	I	emb09A3	10038	B	1	0
pbs-6	C02F5.9	III	emb09B3	10038	B	6	0
tac-1	Y54E2A.3	II	emb09C3	10038	B	7	0
hcp-3	F58A4.3	III	emb09D3	10038	C	10	0
	C32E8.5	I	emb09E3	10038	E	4	0
	Y6D11A.2	III	emb09F3	10038	F	6	0
	C18A3.3	II	emb09G3	10039	B	6	0
	EEED8.1	II	emb09H3	10039	C	11	0
ric-3	T14A8.1	IV	emb09A4	10039	D	9	0
	W08F4.8	II	emb09B4	10039	E	1	0
pat-6	T21D12.4	IV	emb09C4	10039	E	6	0
	C26E6.6	III	emb09D4	10039	E	11	0
npp-19	R06F6.5	II	emb09E4	10039	F	10	0
	C16C10.6	III	emb09F4	10039	G	9	0
	K01G5.1	III	emb09G4	10039	H	2	0
	F09F7.4	III	emb09H4	10039	H	3	0
rpt-6	Y49E10.1	III	emb09A5	10040	C	3	0
	K06A5.6	I	emb09B5	10040	C	5	0
	K11B4.1	I	emb09C5	10040	C	8	0
	Y53G8AL.2	III	emb09D5	10040	C	11	0
arx-1	Y71F9AL.16	I	emb09E5	10040	D	8	0
tbb-1	K01G5.7	III	emb09F5	10040	E	9	0
	C23H3.4	II	emb09G5	10040	E	12	0
	T09A5.11	II	emb09H5	10040	F	7	0
yrs-1	K08F11.4	IV	emb09A6	10040	F	8	0
tbb-2	C36E8.5	III	emb09B6	10040	F	9	0
	ZK622.3	II	emb09C6	10040	G	1	0
mel-32	C05D11.11	III	emb09D6	10040	G	7	0
rpn-5	F10G7.8	II	emb09E6	10040	G	9	0
fum-1	H14A12.2	III	emb09F6	10040	G	10	0
	M176.2	II	emb09G6	10040	H	9	0
	K10D2.4	III	emb09H6	10042	C	1	0
	K12H4.5	III	emb09A7	10042	C	6	0
rpl-37	C54C6.1	III	emb09B7	10042	D	4	0
his-69	E03A3.3	III	emb09C7	10042	E	8	0
	F37C12.14	III	emb09D7	10042	H	1	0
	C05D11.10	III	emb09E7	10042	H	8	0
	C35D10.5	III	emb09F7	10043	A	11	0
	D2007.4	III	emb09G7	10043	B	2	0
	C05D11.3	III	emb09H7	10043	C	8	0
tsp-1	C02F5.8	III	emb09A8	10043	F	8	0
	C29E4.7	III	emb09B8	10043	F	10	0
	F54C8.2	III	emb09C8	10043	G	5	0
	F37C12.2	III	emb09D8	10044	C	4	0
	F57B9.3	III	emb09E8	10044	E	12	0
	F09G8.3	III	emb09F8	10044	G	8	0
	F23H11.5	III	emb10A1	10051	A	6	0
apc-11	F35G12.9	III	emb10B1	10051	A	11	0
	F21H11.2	III	emb10C1	10051	B	7	0
	F26F4.11	III	emb10D1	10051	C	2	0
	C23G10.8	III	emb10E1	10051	C	10	0
arf-1	B0336.2	III	emb10F1	10051	D	11	0
ntl-3	Y56A3A.1	III	emb10G1	10051	E	4	0
	F40F12.7	III	emb10H1	10051	F	4	0
	C28H8.6	III	emb10A2	10051	G	5	0
ceh-43	C28A5.4	III	emb10B2	10051	G	10	0
glr-2	B0280.12	III	emb10C2	10051	H	1	0
	Y47D3A.17	III	emb10D2	10055	A	10	0
ads-1	Y50D7A.7	III	emb10E2	10055	B	2	0
	Y56A3A.18	III	emb10F2	10055	C	8	0
his-72	Y49E10.6	III	emb10G2	10055	C	12	0
	F53A3.7	III	emb10H2	10055	D	5	0
	T26A5.8	III	emb10A3	10055	D	12	0
	Y49E10.2	III	emb10B3	10055	E	2	0
arl-5	ZK632.8	III	emb10C3	10055	E	11	0
	K12H4.4	III	emb10D3	10055	E	12	0
	W04B5.4	III	emb10E3	10055	G	8	0
	R144.9	III	emb10F3	10055	H	2	0
rpl-9	R13A5.8	III	emb10G3	10055	H	3	0
	W06E11.2	III	emb10H3	10055	H	7	0
	Y71H2B.6	III	emb10A4	10055	H	9	0
	ZK688.3	III	emb10B4	10056	A	3	0
	Y39A1A.14	III	emb10C4	10056	A	7	0
	M88.2	III	emb10D4	10056	B	6	0
smr-1	Y71D11A.2	III	emb10E4	10056	B	9	0
gei-4	W07B3.2	III	emb10F4	10056	B	11	0
	Y53G8AR.6	III	emb10G4	10056	C	3	0
taf-12	Y56A3A.4	III	emb10A5	10056	C	12	0
	Y39A1A.6	III	emb10B5	10056	D	4	0
	Y54H5A.2	III	emb10C5	10056	D	10	0
col-93	W05B2.5	III	emb10D5	10056	E	9	0
col-94	W05B2.1	III	emb10E5	10056	F	8	0
col-92	W05B2.6	III	emb10F5	10056	F	9	0
	F55F8.4	I	emb10H5	10069	A	6	0
rpl-31	W09C5.6	I	emb10A6	10069	E	2	0
	K02F2.3	I	emb10B6	10069	E	3	0
	C54C8.9	I	emb10C6	10069	E	12	0
	W01A8.4	I	emb10D6	10069	G	9	0
	R09B3.3	I	emb10E6	10069	H	7	0
	F26E4.6	I	emb10F6	10070	A	7	0
	Y52B11B.1	I	emb10G6	10070	B	5	0
	Y54E10BL.1	I	emb10H6	10070	B	6	0
his-67	T23D8.5	I	emb10A7	10070	C	5	0
	F48C1.4	I	emb10B7	10070	D	6	0
	F13G3.4	I	emb10C7	10070	D	8	0
	T26E3.7	I	emb10D7	10070	D	9	0
	Y63D3A.7	I	emb10E7	10070	F	12	0
irs-2	C25A1.7	I	emb10F7	10070	G	8	0
	Y40B1B.7	I	emb10G7	10070	G	10	0
	D2030.4	I	emb10H7	10070	H	9	0
	C07E3.1	II	emb10A8	10113	B	7	0
	F44E5.1	II	emb10B8	10113	C	6	0
	Y51H7C.6	II	emb10C8	10113	C	8	0
vab-19	T22D2.1	II	emb10D8	10113	D	1	0
	Y51H7C.6	II	emb10E8	10113	D	5	0
	T24H10.6	II	emb10F8	10113	D	11	0
	C18E9.4	II	emb10G8	10113	E	4	0
	F52C6.4	II	emb10H8	10113	F	11	0
msp-33	R05F9.8	II	emb10A9	10113	G	3	0
	T02H6.11	II	emb10B9	10113	G	4	0
	R05F9.1	II	emb10C9	10113	H	8	0
	T06D8.7	II	emb10D9	10113	H	9	0
	H20J04.5	II	emb10F9	10114	A	1	0
fzy-1	ZK177.6	II	emb10G9	10114	A	7	0
	F33A8.5	II	emb10H9	10114	B	5	0
	C01B12.8	II	emb10A10	10114	B	10	0
	T24H7.3	II	emb10B10	10114	C	1	0
	ZK970.3	II	emb10C10	10114	C	2	0
	F59E12.6	II	emb10D10	10114	C	7	0
	C15F1.8	II	emb10E10	10114	C	8	0
	M176.3	II	emb10G10	10114	D	12	0
	B0432.3	II	emb10A11	10114	F	6	0
	F45E12.5	II	emb10B11	10114	G	6	0
rsp-4	EEED8.7	II	emb10C11	10114	H	4	0
	Y51H1A.3	II	emb10D11	10114	H	6	0
hil-7	C01B10.5	IV	emb11A1	10144	A	4	0
	F29B9.11	IV	emb11B1	10144	A	10	0
	Y55F3AM.3	IV	emb11C1	10144	B	1	0
	F49C12.11	IV	emb11D1	10144	B	4	0
	C08F8.1	IV	emb11E1	10144	C	8	0
lpl-1	ZC410.7	IV	emb11F1	10144	C	10	0
nlp-20	F45E4.8	IV	emb11G1	10144	D	1	0
	E04A4.7	IV	emb11H1	10144	D	6	0
his-61	F55G1.10	IV	emb11A2	10144	D	10	0
	Y57G11C.12	IV	emb11B2	10144	D	12	0
	F08B4.7	IV	emb11C2	10144	E	4	0
rpl-12	JC8.3	IV	emb11D2	10144	G	1	0
	T19E7.1	IV	emb11E2	10144	G	11	0
	Y73F4A.2	IV	emb11F2	10144	H	2	0
	ZK381.5	IV	emb11G2	10144	H	7	0
eft-2	F25H5.4	I	emb11H2	10154	A	5	0
	T01G9.6	I	emb11A3	10154	B	1	0
mec-8	F46A9.6	I	emb11B3	10154	B	4	0
hlh-1	B0304.1	II	emb11C3	10154	B	8	0
hrp-1	F42A6.7	IV	emb11D3	10154	B	9	0
sqt-1	B0491.2	II	emb11E3	10154	B	10	0
fem-3	C01F6.4	IV	emb11F3	10154	C	5	0
tbp-1	T20B12.2	III	emb11G3	10154	C	10	0
mev-1	T07C4.7	III	emb11H3	10154	D	3	0
tpa-1	B0545.1	IV	emb11A4	10154	D	10	0
tpa-1	B0545.1	IV	emb11B4	10154	E	10	0
pes-1	T28H11.4	IV	emb11C4	10154	G	8	0
ost-1	C44B12.2	IV	emb11D4	10154	G	9	0
tra-1	Y47D3A.6	III	emb11E4	10154	G	10	0
eft-1	ZK328.2	III	emb11F4	10154	H	4	0
pes-1	T28H11.4	IV	emb11G4	10154	H	8	0
	F32D1.2	V	emb12A1	10192	A	3	0
rps-27	F56E10.4	V	emb12B1	10192	B	10	0
	C03E10.6	V	emb12C1	10192	C	3	0
	R04F11.2	V	emb12D1	10192	D	6	0
	AC8.6	X	emb12E1	10192	E	7	0
	T03D8.2	V	emb12F1	10192	E	11	0
	W05B10.1	V	emb12G1	10192	F	1	0
his-4	T10C6.11	V	emb12H1	10192	F	4	0
rps-16	T01C3.6	V	emb12A2	10192	F	5	0
apt-2	F29G9.3	V	emb12B2	10192	F	10	0
	ZK856.11	V	emb12C2	10192	G	6	0
	F55A11.1	V	emb12D2	10192	G	11	0
ftn-1	C54F6.14	V	emb12E2	10192	H	3	0
ran-3	C26D10.1	II	emb11H4	11001	A	3	0
	Y65B4BR.4	I	emb11A5	11001	A	5	0
ubq-1	F25B5.4	III	emb11E5	11001	A	11	0
daf-21	C47E8.5	V	emb11H5	11001	B	7	0
mcm-7	F32D1.10	V	emb11A6	11001	B	8	0
mcm-5	R10E4.4	III	emb11B6	11001	B	9	0
	T10F2.4	III	emb11F6	11001	C	1	0
taf-5	F30F8.8	I	emb11B7	11001	C	5	0
ptp-2	F59G1.5	II	emb11C7	11001	C	6	0
puf-9	W06B11.2	X	emb11D7	11001	C	7	0
ntl-4	C49H3.5	IV	emb11F7	11001	C	10	0
cdc-6	C43E11.10	I	emb11G7	11001	D	1	0
ifb-1	F10C1.2	II	emb11H7	11001	D	2	0
	D1014.3	V	emb11A8	11001	D	3	0
sec-23	Y113G7A.3	V	emb11B8	11001	D	4	0
wee-1.3	Y53C12A.1	II	emb11D8	11001	D	6	0
	F37E3.1	I	emb11E8	11001	D	8	0
unc-78	C04F6.4	X	emb11A9	11001	E	4	0
	K07C5.6	V	emb11B9	11001	E	5	0
	F25H5.3	I	emb11G9	11001	F	2	0
emb-27	F10B5.6	II	emb11H9	11001	F	5	0
	M57.2	IV	emb11A10	11001	G	3	0
	F18E2.2	V	emb11B10	11001	G	4	0
prp-21	W07E6.4	II	emb11C10	11001	G	5	0
him-14	ZK1127.11	II	emb11D10	11001	G	6	0
	Y71H10A.1	X	emb11F10	11001	G	10	0
npp-9	F59A2.1	III	emb11G10	11001	G	11	0
cel-1	C03D6.3	I	emb11A11	11001	H	3	0
	F55C5.8	V	emb11B11	11001	H	4	0
	Y32F6A.3	V	emb11C11	11001	H	5	0
	W10D5.3	I	emb11D11	11001	H	6	0
eif-3.B	Y54E2A.11	II	emb11E11	11001	H	7	0
	D1081.8	I	emb11F11	11001	H	8	0
mars-1	F58B3.5**	IV	emb12F2	11002	A	1	0
bub-1	R06C7.8	I	emb12G2	11002	A	2	0
spt-5	K08E4.1	IV	emb12H2	11002	A	4	0
chk-2	Y60A3A.12	V	emb12A3	11002	A	6	0
	C47D12.8	II	emb12B3	11002	A	7	0
cdk-5	T27E9.3	III	emb12C3	11002	A	8	0
cdk-8	F39H11.3	I	emb12D3	11002	A	9	0
mix-1	M106.1	II	emb12E3	11002	B	4	0
chk-1	Y39H10A.7	V	emb12F3	11002	B	6	0
prx-13	F32A5.6	II	emb12G3	11002	B	8	0
	Y39A1A.12	III	emb12H3	11002	B	9	0
	T01G9.6	I	emb12A4	11002	B	10	0
cyb-2.2	H31G24.4	I	emb12B4	11002	B	11	0
	F10C2.4	V	emb12C4	11002	C	3	0
kin-20	F46F2.2	X	emb12D4	11002	C	6	0
	M03C11.8	III	emb12E4	11002	C	7	0
	B0285.1	III	emb12F4	11002	C	8	0
cts-1	T20G5.2	III	emb12G4	11002	C	11	0
	D1007.7	I	emb12H4	11002	D	2	0
taf-2	Y37E11B.4	IV	emb12A5	11002	D	3	0
apc-2	K06H7.6	III	emb12C5	11002	D	8	0
imb-3	C53D5.6	I	emb12E5	11002	E	1	0
snr-4	C52E4.3	V	emb12F5	11002	E	11	0
his-35	C50F4.13	V	emb12G5	11002	E	12	0
eft-1	ZK328.2	III	emb12H5	11002	F	1	0
ers-2	ZC434.5	I	emb12A6	11002	F	3	0
crn-1	Y47G6A.8	I	emb12B6	11002	F	5	0
	F57B10.6	I	emb12C6	11002	F	6	0
	C36B1.5	I	emb12D6	11002	F	8	0
ufd-2	T05H10.5	II	emb12E6	11002	F	9	0
rbx-1	ZK287.5	V	emb12F6	11002	F	10	0
	F21C3.5	I	emb12G6	11002	F	11	0
	Y39B6A.3	V	emb12H6	11002	F	12	0
	M110.4	II	emb12A7	11002	G	3	0
	F54H12.6	III	emb12B7	11002	G	7	0
	T22B11.5	IV	emb12D7	11002	H	2	0
prx-19	F54F2.8	III	emb12E7	11002	H	7	0
div-1	R01H10.1	III	emb12F7	11002	H	8	0
snr-6	Y49E10.15	III	emb12G7	11002	H	9	0
	W07E6.1	II	emb12H7	11003	A	8	0
	C47E12.4	IV	emb12A8	11003	B	1	0
	F59E12.5	II	emb12B8	11003	B	3	0
	K01C8.1	II	emb12C8	11003	B	9	0
eif-3.D	R08D7.3	III	emb12D8	11003	B	10	0
	T22D1.4	IV	emb12E8	11003	B	12	0
	F25H2.5	I	emb12F8	11003	C	2	0
rpn-11	K07D4.3	II	emb12G8	11003	C	5	0
	F37C12.1	III	emb12H8	11003	C	7	0
	D1054.15	V	emb12A9	11003	D	1	0
	H38K22.2	III	emb12B9	11003	D	5	0
	D1054.3	V	emb12C9	11003	D	6	0
pph-4.1	Y75B8A.30	III	emb12D9	11003	D	7	0
	C13G3.3	V	emb12E9	11003	D	9	0
rpn-2	C23G10.4	III	emb12F9	11003	D	11	0
	C07A9.2	III	emb12G9	11003	E	1	0
	Y75B8A.14	III	emb12H9	11003	E	2	0
	ZK1127.10	II	emb12A10	11003	E	4	0
	C31C9.2	II	emb12B10	11003	E	6	0
	F23B12.5	V	emb12C10	11003	E	10	0
	R151.9	III	emb12D10	11003	F	1	0
	T27F7.3	II	emb12E10	11003	F	2	0
	Y71H2AM.23	III	emb12F10	11003	F	7	0
	T07A9.9	IV	emb12G10	11003	F	9	0
pas-7	ZK945.2	II	emb12H10	11003	G	1	0
	T28D6.6	III	emb12A11	11003	G	2	0
	R151.2	III	emb12B11	11003	G	3	0
	ZC328.3	I	emb12C11	11003	G	4	0
	Y18D10A.9	I	emb12D11	11003	G	5	0
	F13C5.2	X	emb12F11	11003	H	2	0
	W04B5.5	III	emb12G11	11003	H	5	0
rfl-1	F11H8.1	III	emb12H11	11003	H	6	0
	Y110A7A.8	I	emb12A12	11003	H	9	0
	F35F11.1	IV	emb12B12	11003	H	11	0
apt-3	Y71H2B.10	III	emb13E1	11004	B	2	0
hrp-2	F58D5.1	I	emb13G1	11004	C	1	0
	Y65B4BL.2	I	emb13D2	11004	F	2	0
atp-2	C34E10.6	III	emb13E2	11004	F	3	0
	VF13D12L.1	II	emb13H2	11004	G	1	0
egl-45	C27D11.1	III	emb13A3	11004	G	2	0
hsp-6	C37H5.8	V	emb13D3	11004	H	3	0
	Y75B8A.33	III	emb13F3	11004	H	11	0
	F58A4.6	III	emb13G3	11005	B	4	0
	Y39E4B.11	III	emb13H3	11005	B	8	0
	Y71H2B.3	III	emb13B4	11005	C	12	0
	K03H1.11	III	emb13C4	11005	D	8	0
	Y49E10.22	III	emb13D4	11005	E	6	0
	F42G9.8	III	emb13E4	11005	F	10	0
	ZK353.3	III	emb13F4	11005	H	2	0
	T04A8.11	III	emb13G4	11005	H	7	0
	ZK507.1	III	emb13A5	11006	D	2	0
	T17H7.1	III	emb13C5	11006	E	11	0
	T26A5.3	III	emb13F5	11006	H	11	0
byn-1	F57B9.5	III	emb13G5	11007	A	7	0
mpk-1	F43C1.2	III	emb13H5	11007	B	2	0
mpk-1	F43C1.2	III	emb13A6	11007	B	6	0
	K08E3.5	III	emb13B6	11007	B	12	0
let-767	C56G2.6	III	emb13C6	11007	C	4	0
cdtl-7	B0285.1	III	emb13D6	11007	D	2	0
	F09F7.7	III	emb13E6	11007	D	3	0
	F20H11.6	III	emb13F6	11007	D	4	0
ckb-2	B0285.9	III	emb13H6	11007	D	9	0	isoform of choline kinase whose activity has been verified in vitro; CKB-1 through CKB-4 comprise a related group ('B') of choline kinases; purified CKB-2 has a strong preference for choline over ethanolamine, a specific activity of 2.4 micromol/min/mg protein and a pH optimum near 10.
coq-2	F57B9.4	III	emb13B7	11007	E	2	0
	C16A3.4**	III	emb13E7	11007	F	9	0
	K04G7.4	III	emb13F7	11007	G	3	0
	E02H9.3	III	emb13G7	11007	G	4	0
ben-1	C54C6.2	III	emb13H7	11007	G	7	0
	B0303.3	III	emb13A8	11007	H	6	0
	C36A4.5	III	emb13E8	11008	A	10	0
	K08E3.5	III	emb13F8	11008	B	1	0
	H06I04.3	III	emb13B9	11008	B	12	0
tir-1	F13B10.1	III	emb13C9	11008	C	2	0
	K10D2.6	III	emb13F9	11008	D	2	0
sel-5	F35G12.3	III	emb13H9	11008	D	8	0
klp-7	K11D9.1	III	emb13A10	11008	D	9	0
	B0285.7	III	emb13D10	11008	E	10	0
	F23H11.4	III	emb13E10	11008	E	11	0
drs-1	B0464.1	III	emb13F10	11008	F	5	0
	F56D2.6	III	emb13G10	11008	F	8	0
	C23G10.8	III	emb13H10	11008	F	9	0
isw-1	F37A4.8	III	emb13A11	11008	F	10	0
	C05D11.2	III	emb13B11	11008	F	12	0
pdr-1	K08E3.7	III	emb14A1	11009	A	4	0	ortholog of human parkin (PARK2; OMIM:602544), which when mutated leads to the juvenile 2 form of Parkinson disease (OMIM:600116).
	R144.4	III	emb14B1	11009	A	8	0
	ZK1128.5	III	emb14C1	11009	B	3	0
	ZK688.6	III	emb14E1	11009	B	11	0
	Y47D3A.17	III	emb14F1	11009	C	3	0
gei-4	W07B3.2	III	emb14G1	11009	C	12	0
	Y71H2B.2	III	emb14H1	11009	D	1	0
	R10E4.2	III	emb14A2	11009	D	2	0
	T20B12.3	III	emb14B2	11009	D	10	0
wrs-2	C34E10.4	III	emb14D2	11009	F	2	0
	R10E4.2	III	emb14E2	11009	F	4	0
pat-4	C29F9.7	III	emb14F2	11009	F	5	0
	T17E9.2	III	emb14G2	11009	H	3	0
arx-3	Y79H2A.6	III	emb14H2	11009	H	5	0
zif-1	F59B2.6	III	emb14A3	11009	H	9	0
	H06I04.3	III	emb14B3	11010	A	6	0
	Y55B1BR.2	III	emb14C3	11010	A	8	0
gei-16	T17H7.4	III	emb14D3	11010	B	1	0
	R12B2.5	III	emb14E3	11010	B	5	0
tra-1	Y47D3A.6	III	emb14F3	11010	B	7	0
	ZK512.5	III	emb14G3	11010	B	11	0
gei-4	W07B3.2	III	emb14H3	11010	C	6	0
dpy-28	Y39A1B.3	III	emb14A4	11010	C	11	0
	C54E4.4	IV	emb14B4	11010	C	12	0
unc-32	ZK637.8	III	emb14C4	11010	D	5	0
	R13F6.10	III	emb14D4	11010	D	8	0
npp-10	ZK328.5	III	emb14E4	11010	D	9	0
	Y47D3A.26	III	emb14F4	11010	D	11	0
	T24C4.7	III	emb14G4	11010	E	5	0
mml-1	T20B12.6	III	emb14H4	11010	E	8	0	encodes, by alternative splicing, two isoforms of a bHLH-ZIP protein orthologous to human MLX (OMIM:602976), MLXIP (OMIM:608090), and MLXIPL (OMIM:605678, deleted in Williams-Beuren syndrome); MML-1 has five N-terminal Mondo Conserved Regions, an N-terminal nuclear localization sequence, and a C-terminal bHLHZip domain; with MXL-2, MML-1 is probably required for normal migration of ray 1 precurso…
apt-3	Y71H2B.10	III	emb14A5	11010	E	10	0
let-805	H19M22.2	III	emb14B5	11010	F	6	0
	R05D3.4	III	emb14C5	11010	F	10	0
	Y55B1BR.3	III	emb14D5	11010	G	1	0
gei-4	W07B3.2	III	emb14E5	11010	G	2	0
mtm-3	T24A11.1	III	emb14F5	11010	G	4	0
sbp-1	Y47D3B.7	III	emb14G5	11010	G	6	0
unc-32	ZK637.8	III	emb14H5	11010	G	7	0
cul-2	ZK520.4	III	emb14A6	11010	G	8	0
cnt-2	Y39A1A.15	III	emb14B6	11010	G	9	0
gei-16	T17H7.4	III	emb14C6	11010	G	10	0
sca-1	K11D9.2	III	emb14D6	11010	H	3	0
	T16G12.1**	III	emb14E6	11010	H	5	0
	C06E1.10	III	emb14F6	11010	H	7	0
	C25A1.13	I	emb14G6	11011	A	8	0
pqn-85	Y43H11AL.3	II	emb14H6	11011	B	3	0
	F42A6.6	IV	emb14A7	11011	C	6	0
	T15H9.2	II	emb14B7	11011	C	8	0
	C09H10.7	II	emb14C7	11011	F	10	0
	F59E12.11	II	emb14D7	11011	G	1	0
	D2096.9	IV	emb14E7	11011	G	2	0
	T22C1.3	I	emb14F7	11011	G	10	0
his-66	H02I12.6	IV	emb14G7	11011	H	3	0
	T23B12.3	V	emb14H7	11011	H	9	0
cco-1	F26E4.9	I	emb14A8	11012	A	12	0
	T19B4.5	I	emb14B8	11012	C	4	0
	F25H2.12	I	emb14C8	11012	C	5	0
	R09E12.6	V	emb14D8	11012	C	6	0
his-68	T23D8.6	I	emb14E8	11012	C	12	0
eff-1	C26D10.5	II	emb14F8	11012	D	5	0
smo-1	K12C11.2	I	emb14G8	11012	D	11	0
	F22D6.4	I	emb14H8	11012	E	12	0
mut-2	K04F10.6	I	emb14A9	11012	F	8	0
ins-33	W09C5.4	I	emb14B9	11012	F	9	0
	C17E4.4	I	emb14C9	11012	G	9	0
	F52A8.5	I	emb14D9	11012	H	11	0
uaf-1	Y92C3B.2	III	emb14F9	11013	A	4	0
	W09C5.8	I	emb14G9	11013	A	8	0
	Y54E10BR.6	I	emb14H9	11013	A	12	0
rps-15	F36A2.6	I	emb14A10	11013	B	3	0
	Y47G6A.24	I	emb14B10	11013	B	8	0
	C03D6.6	I	emb14C10	11013	B	9	0
	F55F8.6	I	emb14D10	11013	C	9	0
arx-7	M01B12.3	I	emb14E10	11013	D	5	0
	C01G8.9	I	emb14F10	11013	D	6	0
mag-1	R09B3.5	I	emb14G10	11013	E	5	0
rpl-19	C09D4.5	I	emb14H10	11013	E	12	0
tol-1	C07F11.1	I	emb14A11	11013	F	8	0
	C34B2.8	I	emb14C11	11013	G	8	0
cpn-3	F28H1.2	I	emb14D11	11013	H	2	0
	T08B2.8	I	emb14E11	11013	H	6	0
	F31C3.5	I	emb15A1	11014	A	2	0
anc-1	ZK973.6	I	emb15B1	11014	A	3	0
	E01A2.6	I	emb15C1	11014	A	11	0
gst-25	F37F2.3	I	emb15D1	11014	A	12	0
	Y65B4BR.5	I	emb15E1	11014	B	3	0
	F53B6.5	I	emb15F1	11014	C	3	0
unc-11	C32E8.10	I	emb15G1	11014	D	1	0
anc-1	ZK973.6	I	emb15H1	11014	D	2	0
	F25H2.4	I	emb15A2	11014	D	4	0
rpl-1	Y71F9AL.13	I	emb15C2	11014	E	9	0
	F27C1.7	I	emb15D2	11014	E	10	0
	C48B6.2	I	emb15E2	11014	F	4	0
	Y32H12A.4	III	emb15F2	11014	F	10	0
ubc-12	R09B3.4	I	emb15G2	11014	G	2	0
	ZK265.6	I	emb15H2	11014	G	4	0
	F32H2.6	I	emb15A3	11014	H	2	0
arx-7	M01B12.3	I	emb15B3	11014	H	8	0
	H27M09.2	I	emb15C3	11014	H	9	0
pas-4	C36B1.4	I	emb15D3	11015	B	7	0
	F43G9.5	I	emb15E3	11015	C	4	0
	C03D6.1	I	emb15F3	11015	C	10	0
	Y110A7A.11	I	emb15G3	11015	C	12	0
	C30F12.3	I	emb15H3	11015	F	12	0
	R12E2.11	I	emb15A4	11015	G	4	0
	F56C11.5	I	emb15B4	11015	G	5	0
	Y40B1A.4	I	emb15C4	11015	G	6	0
col-54	F33D11.3	I	emb15F4	11016	A	8	0
aph-1	VF36H2L.1	I	emb15G4	11016	A	11	0
	Y71F9AL.6	I	emb15H4	11016	B	1	0
	T21G5.4	I	emb15A5	11016	B	4	0
mei-2	F57B10.12	I	emb15B5	11016	C	5	0
	C54G4.8	I	emb15C5	11016	C	6	0
col-48	Y54E10BL.2	I	emb15D5	11016	C	7	0
	F59A3.3	I	emb15E5	11016	F	2	0
	K04F10.3	I	emb15F5	11016	F	12	0
	Y110A7A.4	I	emb15G5	11016	H	8	0
	T10B11.9	I	emb15A6	11017	C	2	0
eif-3.I	Y74C10AR.1	I	emb15B6	11017	C	4	0
	F27D4.2	I	emb15C6	11017	C	7	0
	F30A10.2	I	emb15D6	11017	D	6	0
rsr-1	F28D9.1	I	emb15F6	11017	G	3	0
	T04D3.5	I	emb15H6	11017	H	2	0
	C17E4.9	I	emb15A7	11017	H	5	0
gna-2	T23G11.2	I	emb15B7	11018	A	1	0
	Y47H9C.7	I	emb15C7	11018	A	4	0
	T27A3.7	I	emb15D7	11018	A	12	0
rnp-6	Y47G6A.20	I	emb15E7	11018	D	1	0
	R06C1.2	I	emb15F7	11018	D	2	0
rpl-4	B0041.4	I	emb15G7	11018	E	5	0
	ZK858.5	I	emb15H7	11018	E	8	0
	F27D4.5	I	emb15A8	11018	E	9	0
	K02B12.3	I	emb15B8	11018	G	7	0
	E03H4.8	I	emb15C8	11018	G	11	0
	C30F12.1	I	emb15D8	11018	H	6	0
	C53H9.2	I	emb15E8	11019	A	1	0
inx-14	F07A5.1	I	emb15F8	11019	A	11	0
	Y106G6H.6	I	emb15H8	11019	B	1	0
	F26E4.4	I	emb15A9	11019	B	9	0
	F26E4.10	I	emb15B9	11019	C	7	0
	T23D8.3	I	emb15C9	11019	C	11	0
mek-2	Y54E10BL.6	I	emb15D9	11019	E	2	0
	C30F12.6	I	emb15E9	11019	E	3	0
	T21G5.5	I	emb15F9	11019	F	3	0
	C01G8.9	I	emb15G9	11019	G	8	0
	T10B11.8	I	emb15H9	11019	G	9	0
	Y52B11A.9	I	emb15A10	11019	H	5	0
eif-3.E	B0511.10	I	emb15B10	11019	H	10	0
uba-2	W02A11.4	I	emb15C10	11020	A	2	0
	B0205.6	I	emb15D10	11020	B	1	0
nhr-49	K10C3.6	I	emb15E10	11020	B	10	0
unc-11	C32E8.10	I	emb15F10	11020	C	2	0
tfg-1	Y63D3A.5	I	emb15G10	11020	C	7	0
	Y17G9B.3	IV	emb15H10	11020	C	8	0
	F55F8.9	I	emb15A11	11020	C	9	0
uba-2	W02A11.4	I	emb15B11	11020	D	1	0
	Y110A7A.12	I	emb15C11	11020	E	10	0
tba-5	F16D3.1	I	emb15D11	11020	G	1	0
	C30F12.2	I	emb15E11	11020	G	5	0
	Y65B4A.6	I	emb15F11	11020	G	7	0
	F14B4.2	I	emb15G11	11020	G	8	0
pad-1	Y18D10A.13	I	emb15H11	11020	H	7	0
	R06C7.5	I	emb15A12	11020	H	10	0
dpy-14	K02F2.2	I	emb16A1	11021	A	1	0
nrs-1	F22D6.3	I	emb16B1	11021	A	5	0
	Y54E10A.12	I	emb16C1	11021	A	7	0
	ZK973.11	I	emb16D1	11021	B	1	0
	F56C11.6	I	emb16E1	11021	B	7	0
	F55F8.4	I	emb16F1	11021	B	9	0
wve-1	R06C1.3	I	emb16G1	11021	C	1	0
frs-1	T08B2.9	I	emb16H1	11021	C	4	0
	Y47G6A.1	I	emb16A2	11021	D	3	0
erm-1	C01G8.5	I	emb16B2	11021	D	4	0
tre-1	F57B10.7	I	emb16D2	11021	D	8	0
	Y34D9A.1	I	emb16E2	11021	D	9	0
	H27M09.1	I	emb16F2	11021	D	11	0
erm-1	C01G8.5	I	emb16G2	11021	E	4	0
npp-4	Y54E5A.4	I	emb16H2	11021	E	9	0
	C09H6.3	I	emb16A3	11021	E	10	0
	M01B12.5	I	emb16B3	11021	F	7	0
	Y87G2A.8	I	emb16C3	11021	F	9	0
lpd-6	K09H9.6	I	emb16D3	11021	F	10	0
	M01B12.5	I	emb16F3	11021	G	4	0
ser-3	K02F2.6	I	emb16G3	11021	G	11	0
	H25P06.1	I	emb16H3	11021	H	3	0
	Y54E10A.2	I	emb16A4	11021	H	4	0
	B0205.9	I	emb16B4	11021	H	6	0
	T19A6.2	I	emb16C4	11022	A	4	0
bli-4	K04F10.4	I	emb16D4	11022	A	8	0
ser-3	K02F2.6	I	emb16E4	11022	A	10	0
klp-15	M01E11.6	I	emb16F4	11022	B	4	0
	R119.5	I	emb16G4	11022	B	5	0
mat-1	Y110A7A.17	I	emb16H4	11022	B	11	0
	T02E1.3	I	emb16A5	11022	C	7	0
	T23G11.6	I	emb16B5	11022	C	8	0
unc-11	C32E8.10	I	emb16C5	11022	C	10	0
	F22D6.6	I	emb16D5	11022	D	4	0
	T22A3.5	I	emb16E5	11022	D	11	0
	W10D5.3	I	emb16F5	11022	D	12	0
	C27A12.2	I	emb16G5	11022	E	4	0
	T19A6.2	I	emb16H5	11022	E	7	0
	W10D5.3	I	emb16A6	11022	E	10	0
aex-5	F32A7.6	I	emb16B6	11022	F	3	0
vbh-1	Y54E10A.9	I	emb16C6	11022	F	4	0
	B0205.1	I	emb16D6	11022	F	9	0
	F57B10.1	I	emb16E6	11022	F	10	0
aph-2	ZC434.6	I	emb16F6	11022	F	12	0
	F57C9.4	I	emb16G6	11022	G	2	0
	Y110A7A.19	I	emb16H6	11022	H	5	0
pqn-59	R119.4	I	emb16A7	11022	H	10	0
rnp-6	Y47G6A.20	I	emb16B7	11023	A	1	0
gei-11	F32H2.1	I	emb16C7	11023	A	8	0
spe-15	F47G6.4	I	emb16D7	11023	A	12	0
	Y65B4BR.4	I	emb16E7	11023	B	4	0
teg-4	K02F2.3	I	emb16G7	11023	B	12	0
	Y23H5B.6	I	emb16H7	11023	C	3	0
spg-7	Y47G6A.10	I	emb16A8	11023	C	11	0
	F14B4.3	I	emb16B8	11023	C	12	0
prp-4	F22D6.5	I	emb16C8	11023	D	1	0
	Y53C10A.4	I	emb16D8	11023	D	4	0
unc-73	F55C7.7	I	emb16E8	11023	D	8	0
	Y119C1B.8	I	emb16F8	11023	D	10	0
apt-6	R11A5.1	I	emb16G8	11023	D	11	0
	C36B1.8	I	emb16H8	11023	D	12	0
	D2092.1	I	emb16A9	11023	E	1	0
	K04G2.3	I	emb16B9	11023	E	2	0
gld-2	ZC308.1	I	emb16C9	11023	E	5	0
	K07A12.2	I	emb16D9	11023	E	6	0
	Y48G1A.4	I	emb16E9	11023	E	9	0
	T20F10.1	I	emb16F9	11023	E	11	0
bli-4	K04F10.4	I	emb16G9	11023	F	6	0
gei-11	F32H2.1	I	emb16H9	11023	F	11	0
sep-1	Y47G6A.12	I	emb16A10	11023	F	12	0
	F25H5.5	I	emb16B10	11023	G	2	0
hcp-4	T03F1.9	I	emb16C10	11023	G	4	0
	F32A7.5	I	emb16D10	11023	G	6	0
	B0261.1	I	emb16F10	11023	H	3	0
	D2030.6	I	emb16G10	11023	H	5	0
	M01E11.3	I	emb16H10	11023	H	7	0
bli-4	K04F10.4	I	emb16A11	11023	H	10	0
	F56C11.1	I	emb01A5	11024	A	1	0
	W04A4.5	I	emb01B5	11024	A	3	0
	C06A5.1	I	emb01C5	11024	A	5	0
	B0495.6	II	emb01D5	11024	A	11	0
	Y71F9AL.17	I	emb01E5	11024	B	1	0
	F55A12.8	I	emb01F5	11024	B	2	0
hcp-6	Y110A7A.1	I	emb01G5	11024	B	4	0
pbs-3	Y38A8.2	II	emb01H5	11024	B	6	0
	F46F11.9	I	emb01A6	11024	C	2	0
	R53.4	II	emb01C6	11024	C	5	0
	C06G3.6	IV	emb01D6	11024	C	6	0
	F14F11.2	II	emb01E6	11024	C	11	0
	F20G4.1	I	emb01F6	11024	D	2	0
	M01A10.2	I	emb01G6	11024	D	3	0
vig-1	F56D12.5	II	emb01H6	11024	D	8	0
vrs-2	Y87G2A.5	I	emb01A7	11024	E	2	0
	K03H1.10	III	emb01B7	11024	E	7	0
apr-1	K04G2.8	I	emb01C7	11024	F	3	0
mtk-1	B0414.7	I	emb01D7	11024	F	4	0
	R03E1.2	X	emb01F7	11024	F	7	0
	F57F5.1	V	emb01G7	11024	F	8	0
	ZK430.1	II	emb01H7	11024	F	12	0
dyn-1	C02C6.1	X	emb01A8	11024	G	7	0
	K02F2.3	I	emb01B8	11024	H	1	0
	C05C8.7	V	emb01C8	11024	H	5	0
	Y24F12A.2	IV	emb01D8	11024	H	7	0
	F41C3.4	II	emb17A1	11025	A	5	0
msp-3	F26G1.7	II	emb17B1	11025	A	9	0
msp-64	ZK1248.6	II	emb17C1	11025	A	10	0
	F59A6.2	II	emb17D1	11025	B	5	0
	Y17G7B.1	II	emb17E1	11025	B	8	0
msp-142	K05F1.2	II	emb17F1	11025	B	9	0
	T01E8.6	II	emb17G1	11025	D	2	0
msp-50	C34F11.4	II	emb17H1	11025	D	8	0
frh-1	F59G1.7	II	emb17A2	11025	D	9	0
	T14B4.2	II	emb17B2	11025	D	12	0
	F14D2.11	II	emb17C2	11025	E	3	0
	F43E2.2	II	emb17D2	11025	E	6	0
	ZK970.4	II	emb17E2	11025	E	7	0
	C16C8.14	II	emb17F2	11025	E	11	0
	Y38E10A.24	II	emb17G2	11025	F	1	0
msp-63	K05F1.7	II	emb17H2	11025	F	9	0
msp-40	C33F10.9	II	emb17A3	11025	G	7	0
msp-152	ZK546.6	II	emb17B3	11025	G	10	0
lsm-1	F40F8.9	II	emb17C3	11025	H	5	0
	F45E12.5	II	emb16B11	11026	B	1	0
	Y8A9A.3	II	emb16C11	11026	B	2	0
iff-2	F54C9.1	II	emb16D11	11026	C	6	0
arl-1	F54C9.10	II	emb16E11	11026	D	9	0
	F14D2.2	II	emb16F11	11026	D	11	0
	C09H10.10	II	emb16G11	11026	F	3	0
	D2089.2	II	emb16A12	11026	G	8	0
	T01D1.4	II	emb16B12	11026	H	3	0
	EEED8.3	II	emb17D3	11027	B	6	0
evl-20	F22B5.1	II	emb17E3	11027	B	7	0
rab-21	T01B7.3	II	emb17F3	11027	D	3	0
	Y48C3A.10	II	emb17G3	11027	E	2	0
	T09A5.6	II	emb17H3	11027	G	1	0
	ZK892.7	II	emb17A4	11027	G	2	0
	C16C8.4	II	emb17C4	11028	C	2	0
	F15A4.2	II	emb17D4	11028	C	10	0
	R53.6	II	emb17E4	11028	D	1	0
	R05H5.5	II	emb17F4	11028	D	5	0
	K01C8.6	II	emb17G4	11028	D	8	0
	W09G10.3	II	emb17H4	11028	E	2	0
	T24H10.7	II	emb17A5	11028	E	5	0
	T13H5.5	II	emb17B5	11028	H	7	0
agt-2	F09E5.13	II	emb17C5	11028	H	9	0
	F59H6.9	II	emb17D5	11029	B	4	0
	C09H10.8	II	emb17E5	11029	C	3	0
	R07G3.6	II	emb17F5	11029	D	2	0
nos-1	R03D7.7	II	emb17G5	11029	D	10	0
	C08F1.3	II	emb17H5	11029	D	12	0
	T02G5.13	II	emb17A6	11029	E	5	0
	E02H1.1	II	emb17B6	11029	E	7	0
	F23F1.5	II	emb17C6	11029	E	9	0
	F45C12.12	II	emb17D6	11029	F	1	0
	Y49F6B.1	II	emb17E6	11029	G	2	0
	F57C2.2	II	emb17F6	11029	G	5	0
	F13H8.9	II	emb17G6	11029	G	10	0
	Y17G7B.14	II	emb17H6	11030	A	7	0
	ZK546.15	II	emb17A7	11030	B	4	0
	F10B5.2	II	emb17B7	11030	D	6	0
	Y53F4B.22	II	emb17C7	11030	E	8	0
	Y48C3A.11	II	emb17D7	11030	F	8	0
	Y57A10A.27	II	emb17E7	11030	F	12	0
eat-2	Y48B6A.4	II	emb17F7	11031	E	12	0
	K01C8.2	II	emb17G7	11031	F	1	0
nas-7	C07D10.4	II	emb17H7	11031	H	6	0
nhx-2	B0495.4	II	emb17A8	11032	A	7	0
	Y48B6A.1	II	emb17B8	11032	B	11	0
	F48A11.5	II	emb17C8	11032	D	6	0
	C27H5.4	II	emb17D8	11032	E	1	0
nhx-6	F58E1.6	II	emb17E8	11032	G	6	0
	W02B8.3	II	emb17F8	11032	H	9	0
	Y46G5A.31	II	emb17G8	11032	H	10	0
	ZK546.1	II	emb17H8	11032	H	11	0
tre-5	C23H3.7	II	emb17A9	11033	A	1	0
	T13B5.8	II	emb17B9	11033	A	11	0
pqn-95	ZK1067.7	II	emb17C9	11033	A	12	0
	R53.2	II	emb17D9	11033	C	9	0
	Y46G5A.4	II	emb17E9	11033	D	2	0
	W02B12.10	II	emb17F9	11033	D	5	0
nos-2	ZK1127.1	II	emb17G9	11033	D	7	0
	Y38E10A.6	II	emb17H9	11033	E	1	0
	C25H3.7	II	emb17A10	11033	E	12	0
rab-7	W03C9.3	II	emb17C10	11033	G	3	0
	F10E7.2	II	emb17D10	11033	G	9	0
	Y57G7A.5	II	emb17E10	11033	H	7	0
rsp-2	W02B12.2	II	emb18A1	11034	A	4	0
	M01D1.8	II	emb18B1	11034	A	5	0
	C41H7.4	II	emb18C1	11034	A	12	0
	F14E5.5	II	emb18D1	11034	B	4	0
pqn-85	Y43H11AL.3	II	emb18E1	11034	B	7	0
	W02B12.9	II	emb18F1	11034	C	5	0
	Y53C12B.2	II	emb18G1	11034	D	1	0
	C01F1.2	II	emb18H1	11034	D	5	0
	Y62F5A.1	II	emb18A2	11034	D	6	0
	Y53C12A.4	II	emb18B2	11034	D	8	0
	F43E2.7	II	emb18C2	11034	D	11	0
	M195.2	II	emb18D2	11034	D	12	0
	C41C4.6	II	emb18E2	11034	E	11	0
	T06D8.6	II	emb18F2	11034	F	2	0
	T25D3.2	II	emb18G2	11034	F	3	0
	Y48B6A.13	II	emb18H2	11034	F	7	0
	F54D5.5	II	emb18A3	11034	F	8	0
	Y17G7B.4	II	emb18B3	11034	F	10	0
sqv-7	C52E12.3	II	emb18C3	11034	G	9	0
sqv-2	Y110A2AL.14	II	emb18D3	11034	G	10	0
	C32D5.12	II	emb18E3	11034	G	11	0
	C41H7.6	II	emb18F3	11034	H	3	0
	Y62F5A.1	II	emb18G3	11034	H	5	0
	R05F9.10	II	emb18H3	11034	H	7	0
	B0491.5	II	emb18A4	11034	H	8	0
ooc-3	B0334.11	II	emb17F10	11035	A	9	0
	C06A8.2	II	emb17G10	11035	A	11	0
	T08H4.3	II	emb17A11	11035	D	1	0
etr-1	T01D1.2	II	emb17B11	11035	D	6	0
agt-2	F09E5.13	II	emb17C11	11035	E	1	0
	C23H3.5	II	emb17D11	11035	E	5	0
col-84	K12D12.3	II	emb17E11	11035	F	1	0
	C50D2.1	II	emb17F11	11035	F	11	0
	F59E12.6	II	emb17G11	11035	G	5	0
	T07D3.4	II	emb17H11	11035	G	8	0
vab-19	T22D2.1	II	emb17A12	11035	G	9	0
	Y54G11A.7	II	emb17B12	11035	H	7	0
	ZK669.4	II	emb17C12	11035	H	9	0
spdl-1	C06A8.5	II	emb18B4	11036	A	1	0
0	F21H12.5	II	emb18C4	11036	A	8	0
die-1	C18D1.1	II	emb18D4	11036	B	4	0
	Y48E1B.5	II	emb18E4	11036	B	9	0
	C24H12.5	II	emb18F4	11036	B	10	0
	C08H9.3	II	emb18G4	11036	B	11	0
	T26C5.3	II	emb18H4	11036	C	7	0
	R53.7	II	emb18A5	11036	D	1	0
vhp-1	F08B1.1	II	emb18B5	11036	D	4	0
	Y17G7B.2	II	emb18C5	11036	D	6	0
hsp-4	F43E2.8	II	emb18D5	11036	D	7	0
	T06D8.2	II	emb18E5	11036	D	9	0
stc-1	F54C9.2	II	emb18F5	11036	E	2	0
	R05F9.6	II	emb18G5	11036	E	5	0
gei-14	K01C8.5	II	emb18H5	11036	E	9	0
scc-1	F10G7.4	II	emb18A6	11036	F	3	0
	E04F6.4	II	emb18B6	11036	F	9	0
	F09D1.1	II	emb18C6	11036	G	7	0
	B0495.2	II	emb18D6	11036	G	10	0
krs-1	T02G5.9	II	emb18E6	11036	H	6	0
trs-1	C47D12.6	II	emb18F6	11036	H	11	0
	C07E3.1	II	emb18G6	11037	A	1	0
	T21B10.3	II	emb18H6	11037	A	4	0
alg-2	T07D3.7	II	emb18A7	11037	A	7	0
cdh-11	B0034.3	II	emb18B7	11037	A	9	0
	C47D12.2	II	emb18C7	11037	B	1	0
	T08H4.1	II	emb18D7	11037	B	4	0
	Y48B6A.3	II	emb18E7	11037	B	7	0
	T01H3.2	II	emb18F7	11037	B	8	0
unc-52	ZC101.2	II	emb18G7	11037	C	9	0
	R06A4.8	II	emb18H7	11037	C	10	0
let-268	F52H3.1	II	emb18A8	11037	D	1	0
	F42G2.6	II	emb18B8	11037	D	2	0
	F59A6.5	II	emb18C8	11037	D	9	0
	T05C1.4	II	emb18D8	11037	E	5	0
bli-1	C09G5.6	II	emb18E8	11037	E	6	0
	W09B6.1	II	emb18F8	11037	E	10	0
	K01G5.8	III	emb18G8	11037	E	11	0
cyp-14	F39H2.2	I	emb18H8	11037	F	12	0
	Y38A8.3	II	emb18A9	11037	G	3	0
sec-5	T23G7.4	II	emb18B9	11037	G	5	0
	T19E10.1	II	emb18C9	11037	H	3	0
	R06F6.2	II	emb18D9	11037	H	5	0
	C18E9.10	II	emb18E9	11037	H	10	0
	T09F3.1	II	emb18F9	11038	B	5	0
cdk-9	H25P06.2	I	emb18G9	11038	B	6	0
	C07E3.2	II	emb18H9	11038	B	9	0
	T10B9.4	II	emb18A10	11038	B	12	0
	R05G9.3	II	emb18B10	11038	C	4	0
	W03H9.4	II	emb18C10	11038	C	7	0
gip-2	C45G3.3	I	emb18D10	11038	C	11	0
	Y45F3A.1	III	emb18E10	11038	D	1	0
	F43G6.9	II	emb18F10	11038	D	7	0
vha-6	VW02B12L.1	II	emb18G10	11038	D	9	0
cdk-9	H25P06.2	I	emb18H10	11038	D	10	0
	ZK1067.6	II	emb18A11	11038	D	12	0
	K07A12.5	I	emb18B11	11038	E	1	0
	F43G9.12	I	emb18C11	11038	E	6	0
tba-4	F44F4.11	II	emb18D11	11038	F	5	0
dcp-66	C26C6.5	I	emb18E11	11038	F	7	0
	D1043.1	II	emb18F11	11038	F	12	0
	F27D4.1	I	emb18G11	11038	H	1	0
	C41C4.8	II	emb18H11	11038	H	5	0
rsp-7	D2089.1	II	emb18A12	11038	H	8	0
	Y48A6B.11	III	emb19A1	11039	A	1	0
rpl-20	E04A4.8	IV	emb19B1	11039	A	5	0
	K01H12.1	IV	emb19C1	11039	A	7	0
egl-18	F55A8.1	IV	emb19D1	11039	A	10	0
lrs-1	R74.1	III	emb19E1	11039	B	4	0
	R10H10.4	IV	emb19F1	11039	B	7	0
egl-18	F55A8.1	IV	emb19G1	11039	B	8	0
msp-55	C09B9.6	IV	emb19H1	11039	B	12	0
	H38K22.1	III	emb19A12	11039	C	3	0
	F23B2.13	IV	emb19B2	11039	C	4	0
his-33	F17E9.13	IV	emb19C2	11039	D	11	0
	F38A5.10	IV	emb19D2	11039	E	8	0
	F29D11.2	I	emb19E2	11039	F	3	0
	F08B4.3	IV	emb19F2	11039	F	6	0
	T05C12.10	II	emb19G2	11039	G	1	0
	F43D9.1	III	emb19H2	11039	H	1	0
	F29B9.10	IV	emb19A3	11039	H	5	0
his-32	F17E9.10	IV	emb19B3	11040	A	11	0
	C09G9.7	IV	emb19C3	11040	B	4	0
	F21D5.8	IV	emb19D3	11040	B	5	0
	Y45F10D.4	IV	emb19E3	11040	B	8	0
his-62	F55G1.3	IV	emb19F3	11040	D	1	0
	Y11D7A.15	IV	emb19G3	11040	D	9	0
	ZK616.6	IV	emb19H3	11040	D	12	0
	Y59H11AM.1	IV	emb19A4	11040	F	1	0
his-55	F54E12.1	IV	emb19B4	11040	F	5	0
vab-2	Y37E11AR.6	IV	emb19C4	11040	G	1	0
npp-20	Y77E11A.13	IV	emb19D4	11041	A	7	0
	C42C1.3	IV	emb19E4	11041	B	8	0
	C49C8.6	IV	emb19F4	11041	D	8	0
arf-6	Y116A8C.12	IV	emb19G4	11041	E	2	0
	T12G3.5	IV	emb19H4	11041	E	8	0
	Y55F3AM.1	IV	emb19A5	11041	F	3	0
	JC8.4	IV	emb19B5	11041	H	3	0
	Y77E11A.9	IV	emb19C5	11042	A	4	0
	Y64G10A.2	IV	emb19D5	11042	B	10	0
	C28C12.4	IV	emb19E5	11042	D	6	0
	F20C5.3	IV	emb19F5	11042	D	12	0
	Y55F3BR.8	IV	emb19G5	11042	E	4	0
prx-14	R07H5.1	IV	emb19H5	11042	F	7	0
	F11E6.6	IV	emb19A6	11042	G	9	0
	C49H3.8	IV	emb19B6	11043	D	6	0
	K01H12.2	IV	emb19C6	11043	D	8	0
	K01A6.4	IV	emb19D6	11043	E	6	0
	T01B11.4	IV	emb19E6	11043	E	8	0
	Y62E10A.15	IV	emb19F6	11043	G	10	0
	C33H5.7	IV	emb19G6	11044	B	1	0
	C46A5.5	IV	emb19H6	11044	C	4	0
	R08C7.4	IV	emb19A7	11044	C	12	0
	Y62E10A.14	IV	emb19B7	11044	D	7	0
	F08G5.1	IV	emb19C7	11044	D	9	0
	Y62E10A.17	IV	emb19D7	11044	E	8	0
	C42C1.5	IV	emb19E7	11044	F	10	0
	Y54G2A.17	IV	emb19F7	11045	A	8	0
	C01F6.2	IV	emb19G7	11045	A	10	0
	Y37E11AM.1	IV	emb19H7	11045	B	3	0
	F49E11.7	IV	emb19A8	11045	B	5	0
frk-1	T04B2.2	IV	emb19B8	11045	C	4	0
	Y45F10D.11	IV	emb19C8	11045	F	7	0
	C09G12.9	IV	emb19D8	11045	G	5	0
map-2	Y116A8A.9	IV	emb19E8	11045	G	9	0
	F52G2.3	IV	emb19F8	11046	A	11	0
	C09G9.4	IV	emb19G8	11046	D	5	0
	Y55F3AR.3	IV	emb19H8	11046	E	11	0
	Y73F8A.24	IV	emb19A9	11046	F	4	0
rsp-6	C33H5.12	IV	emb19B9	11047	A	8	0
	C17H12.1	IV	emb19C9	11047	B	5	0
	F55B11.2	IV	emb19D9	11047	B	12	0
	B0513.7	IV	emb19E9	11047	D	2	0
	Y41E3.1	IV	emb19F9	11047	D	3	0
let-60	ZK792.6	IV	emb19G9	11047	D	11	0
rps-5	T05E11.1	IV	emb19H9	11047	E	11	0
	Y105C5A.1	IV	emb19A10	11047	F	2	0
	F37C4.4	IV	emb19B10	11047	F	9	0
eps-8	Y57G11C.24	IV	emb19C10	11047	F	10	0
	F42G8.10	IV	emb19D10	11047	H	8	0
col-117	T28C6.4	IV	emb19E10	11048	B	7	0
	M04B2.2	IV	emb19F10	11048	C	6	0
	K08D12.3	IV	emb19G10	11048	E	3	0
	T20D3.5	IV	emb19H10	11048	E	4	0
lpd-8	R10H10.1	IV	emb19A11	11048	E	5	0
	ZC477.2	IV	emb19B11	11048	E	12	0
	C06A6.2	IV	emb19C11	11048	F	8	0
	Y66H1A.2	IV	emb19D11	11048	G	4	0
npp-20	Y77E11A.13	IV	emb19E11	11048	H	6	0
col-133	F52B11.4	IV	emb19F11	11048	H	9	0
	C06G3.5	IV	emb19G11	11048	H	11	0
	F44D12.8	IV	emb20A1	11049	A	11	0
msh-5	F09E8.3	IV	emb20B1	11049	B	3	0
	Y57G11C.31	IV	emb20C1	11049	B	12	0
col-131	C39E9.3	IV	emb20D1	11049	C	1	0
	C26B2.1	IV	emb20E1	11049	C	5	0
	C55C3.5	IV	emb20F1	11049	D	4	0
	Y37A1B.2	IV	emb20G1	11049	E	5	0
	F29B9.8	IV	emb20H1	11049	E	12	0
egl-18	F55A8.1	IV	emb20A2	11049	F	2	0
csn-4	Y55F3AM.15	IV	emb20B2	11049	F	3	0
csn-5	B0547.1	IV	emb20C2	11049	F	6	0
	T20D3.3	IV	emb20D2	11049	F	9	0
	ZC168.3	IV	emb20E2	11049	F	10	0
pmk-2	F42G8.3	IV	emb20F2	11049	F	11	0
skn-1	T19E7.2	IV	emb20G2	11049	F	12	0
	AC7.1	IV	emb20H2	11049	G	7	0
	T13A10.11	IV	emb20A3	11049	G	10	0
	R102.5	IV	emb20B3	11049	H	3	0
dli-1	C39E9.14	IV	emb20C3	11050	A	1	0
	Y55F3AM.3	IV	emb20D3	11050	A	10	0
	F07C6.4	IV	emb20E3	11050	A	11	0
	C39E9.11	IV	emb20F3	11050	B	1	0
	C02B10.5	IV	emb20G3	11050	B	10	0
	F07C6.4	IV	emb20H3	11050	C	1	0
	F07C6.4	IV	emb20A4	11050	C	11	0
	Y45F10D.9	IV	emb20B4	11050	D	2	0
	T01B11.2	IV	emb20C4	11050	D	3	0
	F20D12.4	IV	emb20D4	11050	D	12	0
	T05E11.5	IV	emb20E4	11050	E	3	0
	F21D5.1	IV	emb20F4	11050	E	7	0
	C39E9.10	IV	emb20G4	11050	F	1	0
	R02D3.3	IV	emb20H4	11050	F	10	0
	Y45F10B.13	IV	emb20A5	11050	G	3	0
ers-3	T07A9.2	IV	emb20B5	11050	G	4	0
pqn-22	C46G7.4	IV	emb20C5	11050	G	7	0
	F08B4.1	IV	emb20D5	11050	G	9	0
	B0035.5	IV	emb20E5	11050	H	8	0
	Y77E11A.7	IV	emb20F5	11051	A	1	0
	F38E11.5	IV	emb20G5	11051	A	11	0
	C33H5.9	IV	emb20H5	11051	B	1	0
	B0212.3	IV	emb20A6	11051	B	4	0
uba-1	C47E12.5	IV	emb20B6	11051	B	11	0
dnc-1	ZK593.5	IV	emb20C6	11051	B	12	0
	ZK792.5	IV	emb20D6	11051	C	3	0
rec-8	W02A2.6	IV	emb20E6	11051	D	2	0
eps-8	Y57G11C.24	IV	emb20F6	11051	D	4	0
	R08C7.10	IV	emb20G6	11051	D	7	0
pam-1	F49E8.3	IV	emb20A7	11051	D	10	0
	R13A1.2	IV	emb20B7	11051	D	11	0
	F52B11.3	IV	emb20C7	11051	E	5	0
	F20D12.2	IV	emb20D7	11051	E	11	0
	T26C12.1	IV	emb20E7	11051	F	2	0
cul-6	K08E7.7	IV	emb20F7	11051	F	3	0
	Y55D9A.1	IV	emb20G7	11051	F	4	0
	ZK550.3	IV	emb20H7	11051	F	5	0
eps-8	Y57G11C.24	IV	emb20A8	11051	F	7	0
	W08D2.5	IV	emb20B8	11051	F	8	0
	M18.5	IV	emb20C8	11051	F	12	0
	F29B9.2	IV	emb20D8	11051	G	11	0
	F53H1.1	IV	emb20E8	11051	H	6	0
pqn-22	C46G7.4	IV	emb20F8	11051	H	7	0	predicted to contain a glutamine/asparagine (Q/N)-rich ('prion') domain, by the algorithm of Michelitsch and Weissman (as of the WS77 release of WormBase, i.e., in wormpep77).
	Y76B12C.7	IV	emb20G8	11052	A	3	0
mpk-1	F43C1.2	III	emb20H8	11052	A	8	0
pcm-1	C10F3.5	V	emb20A9	11052	A	9	0
dpy-30	ZK863.6	V	emb20B9	11052	A	10	0
mpk-1	F43C1.2	III	emb20C9	11052	A	11	0
	Y41E3.9	IV	emb20D9	11052	B	1	0
	Y41E3.11	IV	emb20E9	11052	C	1	0
ceh-18	ZC64.3	X	emb20F9	11052	C	9	0
cyp-7	Y75B12B.2	V	emb20G9	11052	C	11	0
	F20D12.1	IV	emb20H9	11052	D	1	0
apx-1	K08D9.3	V	emb20B10	11052	E	8	0
cct-4	K01C8.10	II	emb20C10	11052	E	10	0
gex-2	F56A11.1	IV	emb20D10	11052	F	2	0
end-1	F58E10.2	V	emb20E10	11052	F	7	0
cct-1	T05C12.7	II	emb20F10	11052	F	8	0
eat-6	B0365.3	V	emb20G10	11052	F	9	0
cct-5	C07G2.3	III	emb20H10	11052	F	10	0
gld-1	T23G11.3	I	emb20B11	11052	H	9	0
mel-26	ZK858.4	I	emb21A1	11053	A	5	0
emb-5	T04A8.14	III	emb21B1	11053	A	8	0
nhr-2	C32F10.6	I	emb21D1	11053	C	2	0
	ZK673.3	II	emb21E1	11053	C	9	0
pop-1	W10C8.2	I	emb21F1	11053	D	2	0
bli-4	K04F10.4	I	emb21G1	11053	D	4	0
let-70	M7.1	IV	emb21H1	11053	D	7	0
smn-1	C41G7.1	I	emb21A2	11053	D	9	0
cul-1	D2045.6	III	emb21B2	11053	E	3	0
bli-4	K04F10.4	I	emb21C2	11053	E	4	0
par-1	H39E23.1	V	emb21D2	11053	F	2	0
cdc-42	R07G3.1	II	emb21E2	11053	F	4	0
let-60	ZK792.6	IV	emb21F2	11053	F	8	0
lag-1	K08B4.1	IV	emb21G2	11053	G	7	0
mel-11	C06C3.1	II	emb21A3	11053	H	5	0
	C25E10.11	V	emb20C11	11054	B	5	0
	C53A5.1	V	emb20D11	11054	B	11	0
	Y51A2A.4	V	emb20E11	11054	C	6	0
	C13F10.2	V	emb20F11	11054	C	12	0
	C15H11.8	V	emb20G11	11054	D	5	0
his-41	C50F4.5	V	emb20H11	11054	D	6	0
	ZC116.2	V	emb20A12	11054	E	5	0
his-8	F45F2.12	V	emb20B12	11054	G	4	0
	F36D3.1	V	emb20C12	11054	G	8	0
	T15B7.1	V	emb21C3	11055	F	7	0
oig-3	Y50E8A.3	V	emb21D3	11055	G	7	0
	Y57E12AL.6	V	emb21E3	11055	H	2	0
	F09C6.10	V	emb21F3	11055	H	3	0
	Y37D8A.18	III	emb21G3	11055	H	8	0
	Y39B6A.13	V	emb21H3	11056	A	12	0
	CD4.3	V	emb21A4	11056	F	3	0
arx-5	Y37D8A.1	III	emb21B4	11056	G	6	0
	ZC196.8	V	emb21C4	11057	B	10	0
	CD4.4	V	emb21D4	11057	F	10	0
	F36D3.1	V	emb21E4	11058	A	6	0
	Y39B6A.16	V	emb21F4	11058	C	4	0
	C37C3.3	V	emb21G4	11058	H	11	0
col-155	F55C10.3	V	emb21H4	11059	A	1	0
	Y105E8A.19	I	emb21A5	11059	A	2	0
	R05D8.7	V	emb21B5	11059	A	3	0
	T05H4.4	V	emb21C5	11059	B	10	0
	F46B6.9	V	emb21D5	11059	E	5	0
	K10D6.2	V	emb21E5	11059	F	5	0
	F35B12.5	V	emb21F5	11059	F	8	0
col-157	T11F9.9	V	emb21G5	11059	F	10	0
	C04F5.8	V	emb21H5	11059	G	1	0
col-154	F55C10.2	V	emb21A6	11059	G	10	0
	F31F7.1	V	emb21B6	11060	A	9	0
ceh-27	F46F3.1	V	emb21C6	11060	B	2	0
	Y75B12B.4	V	emb21D6	11060	B	10	0
srd-26	T02B5.4	V	emb21E6	11060	C	7	0
	T05H4.5	V	emb21F6	11060	D	4	0
	B0462.3	V	emb21G6	11060	E	6	0
srg-31	T07H8.5	V	emb21H6	11060	G	5	0
srd-28	M01B2.2	V	emb21A7	11060	G	8	0
fat-7	F10D2.9	V	emb21B7	11061	F	8	0
ceh-35	F56A12.1	V	emb21C7	11062	A	5	0
hut-1	Y111B2A.20	III	emb21D7	11062	C	1	0
srh-132	T27C5.5	V	emb21E7	11062	D	8	0
	W01A11.2	V	emb21F7	11062	F	12	0
	ZC250.3	V	emb21G7	11063	C	3	0
srh-28	ZC404.5	V	emb21H7	11063	D	3	0
str-81	T26H2.6	V	emb21A8	11063	D	8	0
csn-1	Y59A8A.1	V	emb21B8	11063	G	5	0
	Y39B6A.39	V	emb21C8	11063	H	7	0
	C15H11.2	V	emb21D8	11063	H	10	0
	C18D4.2	V	emb21E8	11064	B	6	0
	T18H9.6	V	emb21F8	11064	H	2	0
	Y80D3A.5	V	emb21G8	11065	A	11	0
	F36G9.3	V	emb21H8	11065	B	5	0
	R10D12.10	V	emb21A9	11065	F	3	0
	F18E2.1	V	emb21B9	11065	F	9	0
	F40G12.10	V	emb21C9	11065	H	5	0
	Y111B2A.11	III	emb21D9	11066	D	5	0
	Y105E8B.2	I	emb21E9	11066	D	6	0
sqv-4	F29F11.1	V	emb21F9	11066	H	5	0
	Y105E8A.17	I	emb21G9	11067	A	5	0
snf-10	Y32F6A.2	V	emb21H9	11067	A	6	0
pqn-80	Y111B2A.14	III	emb21A10	11067	B	10	0
taf-1	W04A8.7	I	emb21B10	11067	G	8	0
	C52E4.6	V	emb21E10	11068	A	12	0
	K03B4.1	V	emb21F10	11068	D	6	0
	R186.1	V	emb21G10	11068	E	11	0
hil-6	F59A7.4	V	emb21H10	11068	F	5	0
atp-5	C06H2.1	V	emb21A11	11068	F	6	0
	F53F4.10	V	emb21C11	11068	G	7	0
pas-1	C15H11.7	V	emb21D11	11068	G	9	0
col-43	ZC513.8	V	emb21E11	11069	C	2	0
	K07B1.5	V	emb21F11	11069	D	1	0
spn-4	ZC404.8	V	emb21G11	11069	E	9	0
	T23B12.2	V	emb21H11	11069	F	1	0
	K10D6.2	V	emb21A12	11069	F	2	0
	F32D1.5	V	emb21B12	11069	F	11	0
fmo-14	F53F4.5	V	emb22A1	11070	A	11	0
	T22H9.1	V	emb22B1	11070	B	4	0
	F14H8.1	V	emb22C1	11070	B	9	0
nas-9	C37H5.9	V	emb22D1	11070	C	6	0
ceh-32	W05E10.3	V	emb22E1	11070	D	1	0
	T21C9.12	V	emb22F1	11070	E	9	0
	C56A3.8	V	emb22G1	11070	G	1	0
	F25B4.6	V	emb22H1	11070	G	5	0
	H24G06.1	V	emb22A2	11070	G	7	0
pho-1	EGAP2.3	II	emb22B2	11070	G	8	0
sun-1	F57B1.2	V	emb22C2	11070	G	9	0
	C52E4.6	V	emb22D2	11070	H	4	0
	T28H10.3	V	emb22E2	11070	H	5	0
	F25B3.6	V	emb22F2	11071	A	6	0
	F09F3.5	V	emb22G2	11071	A	9	0
	F55B12.5	V	emb22A3	11071	C	3	0
let-413	F26D11.11	V	emb22C3	11071	C	8	0
	K12B6.1	V	emb22D3	11071	C	12	0
	C14C10.3	V	emb22E3	11071	D	9	0
	T08B1.1	V	emb22F3	11071	E	2	0
	Y51A2D.7	V	emb22G3	11071	E	9	0
	T01C3.1	V	emb22H3	11071	E	10	0
	T08B1.6	V	emb22A4	11071	F	5	0
unc-112	C47E8.7	V	emb22B4	11071	F	9	0
psa-1	Y113G7B.23	V	emb22C4	11071	F	10	0
egr-1	T27C4.4	V	emb22D4	11071	F	11	0
	C01B7.4	V	emb22E4	11071	G	8	0
drs-2	F10C2.6	V	emb22F4	11071	H	1	0
	T10B5.5	V	emb22G4	11071	H	3	0
	F26F2.7	V	emb22H4	11071	H	6	0
duo-1	F38B7.5	V	emb22A5	11071	H	9	0
atn-1	W04D2.1	V	emb22B5	11072	A	6	0
	PAR2.4	III	emb22C5	11072	B	1	0
	F23B12.7	V	emb22D5	11072	B	3	0
egr-1	T27C4.4	V	emb22E5	11072	B	6	0
daf-11	B0240.3	V	emb22F5	11072	C	3	0
	C37C3.6	V	emb22G5	11072	D	7	0
	Y113G7C.1	V	emb22H5	11072	E	6	0
vrs-1	ZC513.4	V	emb22A6	11072	E	7	0
scc-3	F18E2.3	V	emb22B6	11072	F	3	0
klp-19	Y43F4B.6	III	emb22C6	11072	G	2	0
	C14C10.4	V	emb22D6	11072	G	7	0
	F54D11.2	V	emb22E6	11072	H	2	0
	ZC376.6	V	emb22F6	11072	H	6	0
	F02C9.3	V	emb22G6	11072	H	7	0
	F14B8.4	X	emb22H6	11073	C	8	0
	Y48D7A.1	X	emb22A7	11073	C	10	0
	W06D11.3	X	emb22B7	11073	E	11	0
	H18N23.2	X	emb22C7	11073	G	6	0
	C07D8.2	X	emb22D7	11074	B	9	0
aps-2	F02E8.3	X	emb22E7	11074	D	2	0
	B0272.2	X	emb22F7	11074	D	9	0
	F45B8.2	X	emb22G7	11075	A	12	0
hnd-1	C44C10.8	X	emb22H7	11075	E	2	0
	W06B11.3	X	emb22A8	11075	F	7	0
hlh-29	F31A3.4	X	emb22B8	11075	G	5	0
	C18B2.1	X	emb22C8	11076	C	8	0
apt-7	F53H8.1	X	emb22D8	11076	E	12	0
	C09B8.5	X	emb22E8	11076	F	10	0
ceh-40	F17A2.5	X	emb22F8	11076	F	11	0
vit-3	F59D8.1	X	emb22G8	11076	H	7	0
prx-12	F08B12.2	X	emb22H8	11077	D	2	0
ifd-1	R04E5.10	X	emb22A9	11078	F	11	0
	F22A3.6	X	emb22B9	11079	A	8	0
sox-2	K08A8.2	X	emb22C9	11079	B	12	0
	M03F4.6	X	emb22D9	11079	C	7	0
fkh-2	T14G12.4	X	emb22E9	11079	E	10	0
	T04G9.7	X	emb22F9	11079	F	3	0
lec-9	C16H3.2	X	emb22G9	11079	F	8	0
	F46F2.3	X	emb22H9	11079	H	7	0
gpa-12	F18G5.3	X	emb22A10	11080	B	9	0
lon-2	C39E6.1	X	emb22B10	11080	C	12	0
lsy-2	F49H12.1	X	emb22C10	11080	E	8	0
col-184	F15A2.1	X	emb22D10	11080	F	6	0
	F47G3.3	X	emb22E10	11080	F	12	0
	T04G9.3	X	emb22F10	11080	H	7	0
gas-1	K09A9.5	X	emb22G10	11081	B	2	0
	K10C2.4	X	emb22H10	11081	C	1	0
	Y71H10B.1	X	emb22A11	11081	D	7	0
sgk-1	W10G6.2	X	emb22B11	11081	E	2	0
syd-9	ZK867.1	X	emb22C11	11081	E	5	0
ifd-2	F25E2.4	X	emb22D11	11081	E	6	0
cab-1	C23H4.1	X	emb22E11	11081	F	2	0
	F17H10.1	X	emb22F11	11081	F	8	0
eft-4	R03G5.1	X	emb22G11	11081	H	4	0
ptr-24	F46G10.5	X	emb23A1	11082	A	8	0
	F25E2.2	X	emb23D1	11082	E	3	0
gei-12	F52D2.4	X	emb23F1	11082	E	11	0
	F52E4.7	X	emb23H1	11082	H	9	0
unc-84	F54B11.3	X	emb23A2	11083	A	3	0
mdf-2	Y69A2AR.30	IV	emb23D2	11201	A	1	0
	F52C6.3	II	emb23E2	11201	A	3	0
fncm-1	F56A3.1	I	emb23G2	11201	A	5	0
	H38K22.2	III	emb23H2	11201	A	11	0
	T25G3.3	I	emb23A3	11201	B	1	0
set-1	T26A5.7	III	emb23B3	11201	B	3	0
	B0393.6	III	emb23D3	11201	B	10	0
	C27D9.1	II	emb23F3	11201	C	4	0
eca-39	K02A4.1	X	emb23G3	11201	E	2	0
let-805	H19M22.2	III	emb23H3	11201	E	9	0
gip-1	H04J21.3	III	emb23A4	11201	E	11	0
hrs-1	T11G6.1	IV	emb23B4	11201	F	2	0
dsh-2	C27A2.6	II	emb23D4	11201	F	4	0
	ZK858.7	I	emb23E4	11201	F	5	0
	C29E4.8	III	emb23F4	11201	F	10	0
	R144.7	III	emb23G4	11201	F	12	0
	F26H11.1	II	emb23H4	11201	G	2	0
	F01G4.4	IV	emb23A5	11201	G	4	0
let-805	H19M22.2	III	emb23B5	11201	G	10	0
spk-1	B0464.5	III	emb23C5	11201	G	11	0
	D2024.5	IV	emb23D5	11201	H	2	0
	F08B4.5	IV	emb23E5	11201	H	5	0
	Y61A9LA.5	V	emb23G5	11202	A	10	0
	Y42G9A.4	III	emb23A6	11202	D	1	0
ckr-1	T23B3.4	I	emb23B6	11202	D	5	0
	C03D6.5	I	emb23C6	11202	D	10	0
rab-8	D1037.4	I	emb23E6	11202	F	8	0
	F32B5.6	I	emb23F6	11202	F	12	0
cdt-1	Y54E10A.15	I	emb23G6	11203	A	2	0
	ZK1127.7	II	emb23H6	11203	A	12	0
	F39B2.1	I	emb23A7	11203	B	1	0
	F52C6.12	II	emb23D7	11203	C	3	0
	F52C6.2	II	emb23E7	11203	C	5	0
	F10D11.6	I	emb23F7	11203	D	2	0
	M01B12.5	I	emb23G7	11203	E	2	0
	F59E12.3	II	emb23A8	11203	G	9	0
	F31E8.6	II	emb23B8	11203	H	6	0
	F52C6.12	II	emb23C8	11204	D	1	0
mig-5	T05C12.6	II	emb23D8	11204	D	4	0
vab-2	Y37E11AR.6	IV	emb23E8	11204	D	8	0
	B0545.4	IV	emb23G8	11204	E	8	0
dsh-1	C34F11.9	II	emb23H8	11204	F	3	0
dsh-1	C34F11.9	II	emb23A9	11204	F	4	0
	ZK669.1	II	emb23C9	11204	G	5	0
	R102.5	IV	emb23D9	11204	G	11	0
bcc-1	M7.3	IV	emb23F9	11204	H	7	0
ppp-1	C15F1.4	II	emb23G9	11205	D	4	0
	C44B12.1	IV	emb23H9	11205	G	1	0
hst-1	F08B4.6	IV	emb23B10	11205	H	2	0
	W05B10.5	V	emb23C10	11206	B	1	0
	F41E6.4	V	emb23D10	11206	B	9	0
lpin-1	H37A05.1	V	emb23E10	11206	B	12	0
nhr-58	R11G11.2	V	emb23G10	11206	D	10	0
	F29G9.2	V	emb23H10	11206	D	11	0
	Y53H1C.2	I	emb23A11	11206	E	8	0
pqn-80	Y111B2A.14	III	emb23B11	11206	H	7	0
hsp-2	K09C4.3	X	emb23C11	11207	B	5	0
	F45F2.10	V	emb23D11	11207	C	1	0
ncr-1	F02E8.6	X	emb23E11	11207	C	12	0
nmy-1	F52B10.1	X	emb23F11	11207	D	12	0
	M03E7.5	V	emb24A1	11301	A	1	0
rpc-1	C42D4.8	IV	emb24B1	11301	A	2	0
	T12A2.7	III	emb24C1	11301	B	8	0
	C02F5.2	III	emb24D1	11301	B	9	0
	F20A1.9	V	emb24E1	11301	C	4	0
	F35G12.11	III	emb24F1	11301	C	5	0
	K04G7.11	III	emb24G1	11301	C	9	0
	F56A8.3	III	emb24H1	11301	D	9	0
cua-1	Y76A2A.2	III	emb24A2	11301	D	10	0
paa-1	F48E8.5	III	emb24B2	11301	F	1	0
top-1	M01E5.5	I	emb24C2	11301	F	2	0
	C01G5.2	IV	emb24D2	11301	F	4	0
	H14A12.3	III	emb24E2	11301	F	9	0
	T05G5.7	III	emb24F2	11301	F	11	0
kin-18	T17E9.1	III	emb24G2	11301	G	2	0
	Y47D3A.20	III	emb24H2	11301	G	6	0
rps-12	F54E7.2	III	emb24A3	11301	G	10	0
	Y48A6C.2	III	emb24B3	11301	H	6	0
dnj-12	F39B2.10	I	emb24C3	11302	A	6	0
dhs-3	T02E1.5	I	emb24D3	11302	A	8	0
grs-1	T10F2.1	III	emb24E3	11302	B	1	0
cbp-1	R10E11.1	III	emb24F3	11302	D	1	0
	B0261.4	I	emb24G3	11302	D	9	0
sri-17	F15H9.3	I	emb24H3	11302	D	11	0
	T22A3.3	I	emb24A4	11302	D	12	0
	M01A10.2	I	emb24B4	11302	E	9	0
	F58D2.1	IV	emb24C4	11302	F	3	0
	F25H5.6	I	emb24D4	11302	F	6	0
	ZK265.7	I	emb24E4	11302	F	12	0
	B0414.1	I	emb24F4	11302	G	11	0
cep-1	F52B5.5	I	emb24G4	11302	H	7	0
pnk-1	C10G11.5	I	emb24H4	11302	H	11	0
sqv-5	T24D1.1	I	emb24A5	11303	A	2	0
his-73	W09H1.2	II	emb24B5	11303	B	4	0
	T14B4.8	II	emb24C5	11303	C	10	0
	K07G6.1	II	emb24D5	11303	D	4	0
imb-5	Y48G1A.5	I	emb24E5	11303	E	1	0
	F11G11.13	II	emb24F5	11303	E	3	0
	ZK1127.7	II	emb24G5	11303	F	9	0
	R12C12.7	II	emb24H5	11303	G	7	0
	F59E12.11	II	emb24A6	11303	G	10	0
	ZC204.11	II	emb24B6	11303	H	7	0
fzy-1	ZK177.6	II	emb24C6	11304	A	6	0
	F21D12.3	II	emb24D6	11304	B	2	0
	T14B4.1	II	emb24E6	11304	B	8	0
vab-19	T22D2.1	II	emb24F6	11304	D	7	0
apt-5	W09G10.4	II	emb24G6	11304	D	8	0
	F59E12.11	II	emb24H6	11304	F	4	0
dab-1	M110.5	II	emb24A7	11304	F	6	0
	F59B10.3	II	emb24B7	11304	G	4	0
	T07G12.8	IV	emb24C7	11305	B	7	0
hoe-1	E04A4.4	IV	emb24D7	11305	B	8	0
rps-20	Y105E8A.16	I	emb24E7	11305	C	10	0
	M02B1.4	IV	emb24F7	11305	D	2	0
	F29B9.5	IV	emb24G7	11305	D	7	0
	F58F6.5	IV	emb24H7	11305	E	1	0
sru-15	T02D1.3	IV	emb24A8	11305	E	2	0
	W02F12.6	V	emb24B8	11305	E	12	0
	F33D4.5	IV	emb24C8	11305	F	4	0
sos-1	T28F12.3	V	emb24D8	11306	F	11	0
rsp-3	Y111B2A.18	III	emb24E8	11306	H	1	0
	F39H12.2	X	emb24F8	11307	D	9	0
	F52H2.7	X	emb24G8	11308	E	6	0
ajm-1	C25A11.4	X	emb24H8	11308	F	5	0
	F54D5.9	II		10027	E	10	untested
	C32D5.8	II		10113	H	11	untested
hmg-4	T20B12.8	III		11001	A	7	untested
	C06A1.1	II		11001	A	10	untested
	D2085.3	II		11001	B	6	untested
mcm-3	C25D7.6	V		11001	B	10	untested
	F09G2.4	V		11001	B	11	untested
mcm-2	Y17G7B.5	II		11001	B	12	untested
	C13G3.3	V		11001	C	2	untested
	H19N07.1	V	emb11H6	11001	C	3	untested	Polypeptide release factor 3
cul-1	D2045.6	III		11001	C	9	untested	cullin, orthologous to Cdc53/Cul1 in S. cerevisiae and CUL-1 in humans (OMIM:603134), that is required both maternally and zygotically for developmentally programmed transitions from the G1 phase of the cell cycle to the GO phase or the apoptotic pathway, and that is probably also required for normally slow G1-to-S phase progression; CUL-1 physically interacts with eight Skp1-related proteins (SK…
pab-1	Y106G6H.2	I		11001	D	5	untested	polyadenylate-binding protein (i.e., poly(A)-binding protein, or PAB); while not extensively characterized, PAB-1 has been successfully used as an epitope-tagged transgenic reagent for tissue-specific isolation of mRNAs.
unc-11	C32E8.10	I		11001	E	6	untested	multiple isoforms of a clathrin-adaptor protein AP180 (OMIM:603025) that functions in clathrin-mediated endocytosis; UNC-11 is essential for embryogenesis, locomotion, and pharyngeal pumping, and regulates neurotransmitter release by controlling vesicle trafficking and fusion; UNC-11 is also required for localization of SNB-1/synaptobrevin to synaptic vesicles, thus acting as a sorting protein as…
	C05C10.6	II		11001	E	11	untested
cct-5	C07G2.3	III		11001	F	1	untested	A homolog of the mouse chaperonin Ccte that affects protein folding; it is expressed at all life stages.
	ZK1098.1	III		11001	G	7	untested
top-1	M01E5.5	I		11001	H	9	untested
cdc-25.1	K06A5.7	I		11002	D	6	untested	CDC25 phosphatase homolog that affects embryonic viability, meiosis, mitosis, proliferation of the intestine (E cell lineage), and germ line proliferation; it is expressed in the developing germline, in the nuclei of oocytes, embryonic nuclei, nuclei of embryonic cortical membranes, and sperm pronuclei, and in the germline precursors Z2 and Z3.
	ZC155.3	III		11002	D	9	untested
gpd-2	K10B3.8	X		11024	A	8	untested	one of four C. elegans glyceraldehyde-3-phosphate dehydrogenases (GAPDHs); by homology, GPD-2 is predicted to reversibly catalyze the oxidation and phosphorylation of glyceraldehyde-3-phosphate to 1,3-diphosphoglycerate during glycolysis; in C. elegans, GPD-2 and GPD-3 constitute the major GAPDH isoenzymes and are expressed at highest levels during postembryonic development, primarily in the acti…
nhr-91	Y15E3A.1	X		11024	B	7	untested
	Y71F9AL.17	I		11024	C	4	untested
	Y116A8C.13	IV		11024	D	7	untested
lrk-1	T27C10.6	I		11024	E	3	untested	sole C. elegans homolog of the leucine-rich repeat kinases, LRRK1 and the familial Parkinsonism gene PARK8/LRRK2; in C. elegans, lrk-1 is required for polarized localization of synaptic vesicle proteins to presynaptic regions; LRK-1 functions antagonistically to PINK-1 to regulate oxidative and endoplasmic reticulum stress response as well as neurite outgrowth; LRK-1 is widely expressed and local…
	F55B11.1	IV		11024	E	8	untested
	D2005.5	I		11024	F	1	untested
rps-2	C49H3.11	IV	emb01E7	11024	F	6	untested	small ribosomal subunit S2 protein
lrk-1	T27C10.6	I		11024	G	1	untested	sole C. elegans homolog of the leucine-rich repeat kinases, LRRK1 and the familial Parkinsonism gene PARK8/LRRK2; in C. elegans, lrk-1 is required for polarized localization of synaptic vesicle proteins to presynaptic regions; LRK-1 functions antagonistically to PINK-1 to regulate oxidative and endoplasmic reticulum stress response as well as neurite outgrowth; LRK-1 is widely expressed and local…
	VC5.4	V		11024	G	5	untested
	ZK1248.17	II		11024	G	9	untested
msp-74	F09C12.7	II		11024	H	10	untested
klp-18	C06G3.2	IV		11051	D	8	untested
ssl-1	Y111B2A.22	III		11054	H	5	untested	predicted to contain a glutamine/asparagine (Q/N)-rich ('prion') domain, by the algorithm of Michelitsch and Weissman (as of the WS77 release of WormBase, i.e., in wormpep77)
	Y111B2A.3	III		11068	A	1	untested
	Y59A8B.6	V		11068	G	3	untested
	F33G12.4	II		11201	A	4	untested
	R09F10.3	X	emb23C3	11201	B	4	untested

## Sheet: Quantified Suppressors
Quantification of Degree of Suppression: Originaly Identified Moderate and Strong Suppressors were co-depleted along with WEE-1.3 and then average brood size calculated per individual animal.
Gene 1	Gene 1 ORF ID	Gene 2	Gene 2 ORF ID	EMB Library Location of Gene2	Open Biosystems Location			Average Brood Size	Average Percent Hatching	Standard Deviation	P-value	n
					Plate	Row	Column
wee-1.3	Y53C12A.1	-	-	emb11D8	11001	D	6	1.06	9.5	2.96041	0.29871	100
control	F47G4.7	-	-	not an EMB	10019	D	3	166.45	98.25	34.0497	1.68256e-111	100
wee-1.3	Y53C12A.1	control	F47G4.7	-	-	-	-	1.48	15.44	2.73577	1	100
wee-1.3	Y53C12A.1	sago-2**	F56A6.1	emb16C2	11021	D	5	153.917	95.5	55.9494	4.51895e-54	24
wee-1.3	Y53C12A.1	cdk-7	Y39G10AL.3	emb07A3	10018	B	11	136.169	6.66	42.5532	3.24244e-74	77
wee-1.3	Y53C12A.1	cdk-1	T05G5.3	emb07A10	10018	D	11	132.78	1.69	28.7573	1.02486e-106	100
wee-1.3	Y53C12A.1	snr-1	Y116A8C.42	emb03G2	10007	B	11	86.4839	11.6	47.9137	1.50761e-36	31
wee-1.3	Y53C12A.1	Y49E10.21	Y49E10.21	emb13H4	11006	C	6	65.7273	38.21	59.9663	9.55373e-20	34
wee-1.3	Y53C12A.1	B0336.7	B0336.7	emb13G8	11008	A	3	64.8387	30.16	55.3782	1.72193e-21	31
wee-1.3	Y53C12A.1	rpn-9	T06D8.8	Emb07F7	10026	C	3	51.5938	3.85	34.6707	8.97103e-29	32
wee-1.3	Y53C12A.1	rpn-8	R12E2.3	emb12E11	11003	H	1	32.5312	2.32	25.7456	1.16194e-22	32
wee-1.3	Y53C12A.1	unc-97	F14D12.2	emb05E6	10019	D	1	32.4474	33.56	53.8911	5.33121e-08	38
wee-1.3	Y53C12A.1	attf-2	F09G2.9	Emb07G9	10026	F	5	30.2424	27.29	30.218	1.54601e-16	33
wee-1.3	Y53C12A.1	R10H10.3	R10H10.3	emb04H3	10012	E	2	26.907	31.13	51.0428	1.76509e-06	43
wee-1.3	Y53C12A.1	msh-6	Y47G6A.11	emb11D9	11001	E	9	25.7619	22.71	31.2763	6.93523e-13	84
wee-1.3	Y53C12A.1	rpt-5	F56H1.4	Emb07F10	10026	C	7	25.3529	7.92	27.4545	1.68676e-14	34
wee-1.3	Y53C12A.1	bir-2	C50B8.2	emb07B10	10018	G	9	22.6964	30.81	38.4315	1.47733e-07	56
wee-1.3	Y53C12A.1	rpn-2	C23G10.4	emb13A9	11008	B	11	21.375	4.65	19.5329	1.01877e-17	32
wee-1.3	Y53C12A.1	etr-1	T01D1.2	emb04G7	10014	C	9	21.25	19.15	33.6885	2.0145e-08	100
wee-1.3	Y53C12A.1	rpn-6.1	F57B9.10	emb14D1	11009	B	7	19.9394	0.75	14.3895	1.70573e-23	44
wee-1.3	Y53C12A.1	F36A2.7	F36A2.7	emb14B11	11013	G	5	18.5455	27.28	39.6276	3.12741e-05	33
wee-1.3	Y53C12A.1	acdh-12	E04F6.5	emb13B3	11004	H	1	17.7941	17.34	36.4416	1.65069e-05	34
wee-1.3	Y53C12A.1	acr-23	F59B1.9	emb21C10	11067	G	10	17.2209	25.38	33.2786	4.79007e-06	86
wee-1.3	Y53C12A.1	F11A3.2	F11A3.2	emb12C7	11002	G	8	15.6118	31.03	30.6257	8.03959e-06	85
wee-1.3	Y53C12A.1	C18E3.9	C18E3.9	emb06F1	10024	A	10	15.3778	16.8	29.9403	8.53393e-06	45
wee-1.3	Y53C12A.1	cul-2	ZK520.4	emb07E10	10022	G	4	15	6.02	20.0202	4.38626e-10	58
wee-1.3	Y53C12A.1	prx-5	C34C6.6	emb11F5	11001	B	1	14.2941	15.18	26.5758	4.56431e-06	34
wee-1.3	Y53C12A.1	mop-25.3	T27C10.3	emb15E6	11017	D	12	12.2857	24.28	19.6612	3.18227e-07	35
wee-1.3	Y53C12A.1	C47E8.4	C47E8.4	emb23C4	11001	B	7	12.2778	21.08	22.373	4.97e-06	36
wee-1.3	Y53C12A.1	K04H4.2	K04H4.2	emb23B9	11204	F	5	11.8571	25.69	24.6566	5.57907e-05	35
wee-1.3	Y53C12A.1	C14B9.2	C14B9.2	emb13B2	11004	E	2	11.3125	11.77	31.9984	0.00266668	32
wee-1.3	Y53C12A.1	unc-11	C32E8.10	emb07D11	10021	H	5	11.1489	25.7	15.6913	1.55658e-08	47
wee-1.3	Y53C12A.1	taf-1	W04A8.7	emb11H8	11001	E	2	10.3922	9.75	15.9813	2.14637e-07	51
wee-1.3	Y53C12A.1	B0280.9	B0280.9	Emb07F2	10026	A	7	10.3095	13.91	20.2117	3.2306e-05	42
wee-1.3	Y53C12A.1	sel-8	C32A3.1	emb13F1	11004	B	4	10.1765	18.25	22.8108	0.000253828	34
wee-1.3	Y53C12A.1	imb-2	R06A4.4	emb11G8	11001	D	12	10.1494	11.81	21.3974	8.60916e-05	87
wee-1.3	Y53C12A.1	grk-1	F19C6.1	emb23G1	11082	F	2	9.13699	23.4	19.6344	0.000164862	73
wee-1.3	Y53C12A.1	inx-14	F07A5.1	emb15G8	11019	A	12	8.59375	10.1	17.1405	9.65253e-05	32
wee-1.3	Y53C12A.1	F42H10.5	F42H10.5	emb13B5	11006	E	9	7.93333	15.39	22.0828	0.00473347	30
wee-1.3	Y53C12A.1	cogc-2	C06G3.10	emb07E11	10022	H	1	6.81818	11.37	16.9179	0.00269569	32
wee-1.3	Y53C12A.1	sex-1	F44A6.2	emb13C2	11004	E	3	6.40741	16.52	12.2105	0.000280893	27
wee-1.3	Y53C12A.1	F02A9.4	F02A9.4	emb13G9	11008	D	4	5.8	25.1	15.99	0.00794609	52
wee-1.3	Y53C12A.1	henn-1	C02F5.6	emb13B8	11007	G	9	5.66667	30.06	14.0696	0.00546534	30
wee-1.3	Y53C12A.1	sdz-24	K07E8.3	emb17B4	11027	G	11	4.83133	13.17	15.7378	0.0377571	83
wee-1.3	Y53C12A.1	glr-6	F41B4.4	emb23E1	11082	E	9	4.46032	9.62	8.63755	0.0016064	63
wee-1.3	Y53C12A.1	mrps-30	B0511.8	emb13A1	11004	A	1	4.44186	7.88	12.5343	0.0259225	43
wee-1.3	Y53C12A.1	C36E8.1	C36E8.1	emb13A7	11007	E	12	4.24242	16.55	8.24254	0.00415978	33
wee-1.3	Y53C12A.1	nud-1	F53A2.4	emb04G1	10011	D	5	3.3038	11.49	5.12249	0.00261507	79
wee-1.3	Y53C12A.1	F34D10.3	F34D10.3	emb13C1	11004	A	11	3.03226	13.48	9.5306	0.147607	31
wee-1.3	Y53C12A.1	W03F9.10	W03F9.10	emb11A7	11001	C	4	2.90625	3.76	5.61886	0.0556879	32
wee-1.3	Y53C12A.1	eel-1	Y67D8C.5	emb13A2	11004	D	1	2.09091	17.15	4.34715	0.344141	33
wee-1.3	Y53C12A.1	hmg-1.2	F47D12.4	emb07B12	10018	H	3	1.9375	16.4	5.59918	0.535967	32
wee-1.3	Y53C12A.1	T05G5.4	T05G5.4	emb13G2	11004	F	12	1.43333	7.72	3.1259	0.93696	30
wee-1.3	Y53C12A.1	unc-37	W02D3.9	emb07D12	10021	H	7	1.09091	5.07	2.79915	0.482423	32
LEGEND:
- = not applicable
** = sago-2 is a global RNAi suppressor, acting by reducing RNAi efficacy and is therefore not considered a true suppressor

## Sheet: Strong Suppressors
Gene	ORF ID (**=unconfirmed)	Chromo-some	EMB Library Location	Open Biosystems			WEE-1.3 Suppression Score	Description
				Plate	Row	Column
imb-2	R06A4.4	II	emb11G8	11001	D	12	+++	IMportin Beta family; Nuclear transport receptor Karyopherin-beta2/Transportin (importin beta superfamily)
taf-1	W04A8.7	I	emb11H8	11001	E	2	+++	ortholog of human TATA-binding protein associated factor TAF1L (TAFII250) that possesses histone acetyl transferase (HAT) activity and is a component of the TFIID general transcription factor that recognizes the transcription start site; TAF-1 is required for proper embryonic and larval development.
msh-6	Y47G6A.11	I	emb11D9	11001	E	9	+++	orthologous to the human gene MUTS (E. COLI) HOMOLOG 6 (MSH6; OMIM:600678), which when mutated leads to disease.
	F11A3.2	V	emb12C7	11002	G	8	+++	unknown
sago-2	F56A6.1	I	emb16C2	11021	D	5	+++	Argonaute homolog that is partially required for the amplification phase of RNAi responses
sdz-24	K07E8.3	II	emb17B4	11027	G	11	+++	NCBI KOGs*: Single-stranded DNA-binding replication protein A (RPA), large (70 kD) subunit and related ssDNA-binding proteins [KOG0851]
acr-23	F59B1.9	V	emb21C10	11067	G	10	+++	alpha 7-like homomer-forming subunit of the nicotinic acetylcholine receptor (nAChR) superfamily which encode ligand-gated ion channels that regulate fast action of acetylcholine at neuromuscular junctions and in the nervous system; ACR-23 is a member of the DEG-3-like group of nAChR subunits which appears to be unique to nematodes
glr-6	F41B4.4	X	emb23E1	11082	E	9	+++	putative non-NMDA ionotropic glutamate receptor subunit, most closely related to GLR-5, possibly of the kainate subfamily; glr-6 (along with glr-3) is expressed in only one cell type, the thermosensory interneuron RIA, from near hatching onward to adulthood.
grk-1	F19C6.1	X	emb23G1	11082	F	2	+++	serine/threonine protein kinase that is most closely related to G protein-coupled receptor (GPCR) kinases.

## Sheet: Moderate Suppressors
Gene	ORF ID (**=unconfirmed)	Chromo-some	EMB Library Location	Open Biosystems			WEE-1.3 Suppression Score	Description
				Plate	Row	Column
cdk-1	T05G5.3	III	emb02D1	10002	A	8	++	cdk-1 encodes a cyclin-dependent kinase, orthologous to and functionally interchangeable with CDC28 from S. cerevisiae; CDK-1 is required for cell-cycle progression through M phase in both meiosis and mitosis.
snr-1	Y116A8C.42	IV	emb03G2	10007	B	11	++	ortholog of human small nuclear ribonucleoprotein Sm D3, a protein that forms part of a heptameric complex required for the biogenesis and function of the snRNPs that catalyze mRNA splicing; in combination with the gene that encodes the human Sm B ortholog (snr-2) snr-1 affects embryonic viability and the nuclear association and localization of P granules in embryos based on an RNAi assay, snr-1 …
	R10H10.3	IV	emb04H3	10012	E	2	++	NCBI KOGs*: C-type lectin [KOG4297]
etr-1	T01D1.2	II	emb04G7	10014	C	9	++	muscle-specific ELAV-type RNA-binding protein, whose homologs include Drosophila ELAV and human CUG-BINDING PROTEIN (CUGBP1; OMIM:601074); etr-1 function is required for embryonic muscle development, which suggests that ETR-1's homology to CUG-BP (implicated in myotonic dystrophy) might reflect conserved roles in development.
cdk-7	Y39G10AL.3	I	emb07A3	10018	B	11	++	cyclin-dependent kinase orthologous to human CDK7 (OMIM:601955) that is a component of the general transcription factor IIH (TFIIH) complex; CDK-7 is required during embryogenesis for mRNA transcription and phosphorylation of RNA polymerase II on serine 2 and serine 5, as well as for cell cycle progression, maintenance of ploidy, and completion of meiosis following fertilization.
cdk-7	Y39G10AL.3	I	emb07A8	10018	B	11	++	cyclin-dependent kinase orthologous to human CDK7 (OMIM:601955) that is a component of the general transcription factor IIH (TFIIH) complex; CDK-7 is required during embryogenesis for mRNA transcription and phosphorylation of RNA polymerase II on serine 2 and serine 5, as well as for cell cycle progression, maintenance of ploidy, and completion of meiosis following fertilization.
cdk-1	T05G5.3	III	emb07A10	10018	D	11	++	cyclin-dependent kinase, orthologous to and functionally interchangeable with CDC28 from S. cerevisiae; CDK-1 is required for cell-cycle progression through M phase in both meiosis and mitosis.
bir-2	C50B8.2	V	emb07B10	10018	G	9	++	protein with two BIR domains that may be involved in apoptosis. [details] NCBI KOGs*: Apoptosis inhibitor IAP1 and related BIR domain proteins [KOG1101];
hmg-1.2	F47D12.4	III	emb07B12	10018	H	3	++
unc-97	F14D12.2	X	emb05E6	10019	D	1	++	LIM domain-containing protein of the PINCH family that is highly similar to human LIMS1 (OMIM:602567) and LIMS2; UNC-97 functions as an adaptor protein important for assembly of muscle adherens junctions and the mechanosensory functions of the touch neurons; UNC-97 interacts with PAT-4/integrin-linked kinase and with UNC-98; UNC-97 colocalizes with PAT-3/beta integrin at dense bodies, focal adhes…
unc-11	C32E8.10	I	emb07D11	10021	H	5	++	multiple isoforms of a clathrin-adaptor protein AP180 (OMIM:603025) that functions in clathrin-mediated endocytosis; UNC-11 is essential for embryogenesis, locomotion, and pharyngeal pumping, and regulates neurotransmitter release by controlling vesicle trafficking and fusion; UNC-11 is also required for localization of SNB-1/synaptobrevin to synaptic vesicles, thus acting as a sorting protein as…
unc-37	W02D3.9	I	emb07D12	10021	H	7	++	a transducin-like WD-repeat protein orthologous to Drosophila Groucho; unc-37 plays an essential role in embryonic and neuronal fate specification; unc-37 genetically interacts with components of the transcriptional Mediator complex.
cul-2	ZK520.4	III	emb07E10	10022	G	4	++	E3 ubiquitin ligase; during development, CUL-2 functions as part of a Cul2-RING ubiquitin-ligase complex that regulates diverse biological processes, such as the initiation of meiotic anaphase II, cytokinesis and mitotic chromosome segregation, embryonic cell fate specification, and sex determination, via ubiquitin-mediated proteolysis; targets of CUL-2-mediated degradation include CYB-1/cyclin B…
cogc-2	C06G3.10	IV	emb07E11	10022	H	1	++	ortholog of mammalian COG-2, a subunit of lobe A of the conserved oligomeric Golgi complex (COGC); COGC-2 is required for normal gonadal distal tip cell migration, a process that also requires seven other orthologs of COGC subunits; like other lobe A subunits in both C. elegans and S. cerevisiae, COGC-2 is strongly required for normal function, while lobe B subunits are only partially required in…
	C18E3.9	I	emb06F1	10024	A	10	++
	B0280.9**	III	Emb07F2	10026	A	7	++
rpn-9	T06D8.8	II	Emb07F7	10026	C	3	++	non-ATPase subunit of the 19S regulatory complex of the proteasome that that affects body morphology, embryonic viability, locomotion, larval viability, fertility, and growth; interacts with RPN-11 in yeast two-hybrid assays.
rpt-5	F56H1.4	I	Emb07F10	10026	C	7	++	triple A ATPase subunit of the 26S proteasome's 19S regulatory particle (RP) base subcomplex; RPT-5 is required for embryonic, larval, and germline development and by homology, is predicted to function in unfolding protein substrates and translocating them into the core proteolytic particle (CP) of the proteasome.
attf-2	F09G2.9	V	Emb07G9	10026	F	5	++	AT hook Transcription Factor family
prx-5	C34C6.6	II	emb11F5	11001	B	1	++	ortholog of the human receptor for type I peroxisomal targeting signal protein, PXR1 (or PEX5; OMIM:600414), which when mutated leads to neonatal adrenoleukodystrophy or Zellweger syndrome; PXR1 protein is a component of the peroxisomal import machinery known to exist in organisms like yeast, plants and mammals.
	W03F9.10	V	emb11A7	11001	C	4	++	Splicing factor 3b, subunit 2
rpn-8	R12E2.3	I	emb12E11	11003	H	1	++	NCBI KOGs*: 26S proteasome regulatory complex, subunit RPN8/PSMD7
mrps-30	B0511.8	I	emb13A1	11004	A	1	++	Mitochondrial 28S ribosomal protein S30
	F34D10.3	III	emb13C1	11004	A	11	++
sel-8	C32A3.1	III	emb13F1	11004	B	4	++	nuclear protein required for GLP-1 and LIN-12 signalling, that is analogous to (and may be homologous to) Drosophila MASTERMIND and its mammalian orthologs; SEL-8 (also known as LAG-3) forms a ternary complex with LAG-1/Su(H) and the intracellular domain of either GLP-1 or LIN-12; like MAM, SEL-8 is glutamine- and proline-rich; SEL-8 contains a novel motif shared with W09C5.1 and orthologs of W09…
eel-1	Y67D8C.5	IV	emb13A2	11004	D	1	++	E3 ubiquitin-protein ligase/Putative upstream regulatory element binding protein
	C14B9.2	III	emb13B2	11004	E	2	++	Protein disulfide isomerase (prolyl 4-hydroxylase beta subunit)
sex-1	F44A6.2	X	emb13C2	11004	E	3	++	DNA-binding protein that is a member of the nuclear hormone receptor superfamily of transcriptional regulators; during embryonic development, SEX-1 functions as an X chromosome signal element that transmits the primary sex-determination signal by negatively regulating transcription of xol-1, a gene whose expression levels correlate with hermaphrodite or male development (low xol-1 levels result i…
	T05G5.4	III	emb13G2	11004	F	12	++
acdh-12	E04F6.5	II	emb13B3	11004	H	1	++	orthologous to the human gene ACYL-CoA DEHYDROGENASE, VERY LONG-CHAIN (OMIM:201475), which when mutated leads to VLCAD deficiency, an inborn error of mitochondrial beta-oxidation.
	Y49E10.21	III	emb13H4	11006	C	6	++
	F42H10.5	III	emb13B5	11006	E	9	++
	T02C12.2**	III	emb13E5	11006	G	6	++	Small nuclear RNA activating protein complex - 50kD subunit (SNAP50)
	C36E8.1	III	emb13A7	11007	E	12	++
	F02A9.4	III	emb13C7	11007	E	8	++	orthologous to the human gene SIMILAR TO METHYLCROTONOYL-COENZYME A CARBOXYLASE 2 (BETA) (MCCC2; OMIM:210210), which when mutated leads to disease.
henn-1	C02F5.6	III	emb13B8	11007	G	9	++	sole C. elegans HEN1 ortholog
	B0336.7	III	emb13G8	11008	A	3	++	encodes, by alternative splicing, two isoforms of a protein with a THAP or THAP-like domain; other proteins with such domains include LIN-15A, LIN-15B, LIN-36, and HIM-17 (which all interact with LIN-35/Rb), as well as CDC-14B, CTB-1, GON-14, and ~100 other proteins such as Drosophila P element transposase and human nuclear proapoptotic factor THAP1; B0336.7 is expressed in intestine and amphid n…
rpn-2	C23G10.4	III	emb13A9	11008	B	11	++	non-ATPase subunit of the 26S proteasome's 19S regulatory paritcle (RP) base subcomplex; RPN-2 is required for embryonic, larval, and germline development and by homology, is predicted to function in unfolding and recognition of protein substrates and/or recycling of ubiquitin moieties during protein degradation; RPN-2 is expressed sporadically at all stages of development in the pharynx, intesti…
	F02A9.4	III	emb13G9	11008	D	4	++	orthologous to the human gene SIMILAR TO METHYLCROTONOYL-COENZYME A CARBOXYLASE 2 (BETA) (MCCC2; OMIM:210210), which when mutated leads to disease.
rpn-6.1	F57B9.10	III	emb14D1	11009	B	7	++	non-ATPase subunit of the 19S regulatory complex of the proteasome that affects adult viability, larval viability, embryonic viability, fertility, and osmoregulation
	F36A2.7	I	emb14B11	11013	G	5	++
mop-25.3	T27C10.3	I	emb15E6	11017	D	12	++	divergent ortholog of fission yeast Mo25p, budding yeast Hym1p, Aspergillus nidulans HymA, human CAB39, and human CAB39L; MOP-25.3 is paralogous to MOP-25.1 and MOP-25.2.
inx-14	F07A5.1	I	emb15G8	11019	A	12	++	predicted member of the innexin family that affects embryonic viability and fertility
hop-1	C18E3.8	I	emb20A10	11052	D	7	++	one of three C. elegans presenilins (the other two presenilins are encoded by sel-12 and spe-4); originally identified on the basis of its sequence similarity to SEL-12 and the human PS1 and PS2 presenilins, HOP-1 has been shown to function
cdk-1	T05G5.3	III	emb20A11	11052	G	10	++	cyclin-dependent kinase, orthologous to and functionally interchangeable with CDC28 from S. cerevisiae; CDK-1 is required for cell-cycle progression through M phase in both meiosis and mitosis
	C47E8.4	V	emb23C4	11001	B	7	++	conserved protein that is a member of the FAM50A/XAP5 family of proteins; loss of C47E8.4 activity via RNAi results in some embryonic and larval lethality as well as animals that are thin and paralyzed; in age-1 long-lived mutants, loss of C47E8.4 results in a small, but reproducible, reduction in lifespan; the Arabidopsis thaliana XAP5 ortholog, XCT, is a broadly expressed nuclear protein requir…
	K04H4.2	III	emb23B9	11204	F	5	++	encodes, by alternative splicing, three proteins ranging from 628 to 1446 residues in length; K04H4.2 proteins are predicted to be secreted, with an N-terminal chitin-binding peritrophin-A domain followed by up to 15 cysteine-rich domains; the general organization of K04H4.2 protein resembles that of T10E10.4; in mass RNAi assays, K04H4.2 is required for larval growth and locomotion; K04H4.2 tran…
LEGEND:
** = unconfirmed clone, sequence does not show any homology to C. elegans genes by BLAST

## Sheet: Weak Suppressors
Gene	ORF ID (**=unconfirmed)	Chromo-some	EMB Library Location	Open Biosystems			WEE-1.3 Suppression Score	Description
				Plate	Row	Column
	C37A2.7	I	emb01C2	10001	C	4	+	ribosomal protein
cdc-42	R07G3.1	II	emb01D3	10001	E	8	+	RHO GTPase; cdc-42 controls polarity of both individual cells and developing embryos by regulating the localization of PAR proteins; cdc-42 is also required for regulation of receptor-mediated endocytosis; CDC-42 is widely expressed and localizes to a number of different locations, including the cell cortex, centrosomes, recycling endosomes, and at the time of hypodermal cell fusion, to hypoderma…
rpb-11	W01G7.3**	II	emb01D4	10001	H	2	+	NCBI KOGs*: RNA polymerase, subunit L [KOG4392];
lsm-7	ZK593.7	IV	emb03A3	10007	G	4	+	Small Nuclear ribonucleoprotein splicing factor [KOG1781];
	F54C4.1	III	emb03A5	10008	H	10	+	Mitochondrial ribosomal protein L28 [KOG4778];
vha-15	T14F9.1	X	emb04E5	10013	D	8	+	ortholog of subunit H of the cytoplasmic (V1) domain of vacuolar proton-translocating ATPase (V-ATPase); VHA-15 and VHA-18 are co-orthologs; VHA-15, along with VHA-2 and probably all V-ATPase subunits, is required for systemic RNAi, probably during endocytotic RNAi uptake; VHA-15 is a predicted cytosolic stator (stalk) component; neurons).
unc-62	T28F12.2	V	emb04F7	10014	C	4	+	Meis-class homeodomain protein required for posterior embryonic morphogenesis, male tail morphogenesis, commissure formation by VD and DD motor neurons, vulval morphogenesis, and normal locomotion; UNC-62 is orthologous to Drosophila HOMOTHORAX; both maternal-effect unc-62 alleles and the zygotic lethal unc-62(s472) allele phenotypically resemble mutations of the caudal ortholog pal-1; RNAi of th…
lag-1	K08B4.1	IV	emb05B5	10015	G	2	+	transcription factor orthologous to members of the CSL (CBF1, Suppressor of Hairless, LAG-1) family that is highly conserved amongst metazoans
sqv-3	R10E11.4	III	emb07A2	10018	A	8	+	beta(1,4)-galactosyltransferase, biochemically active in vitro, that is required for cytokinesis of one-cell embryos, vulval morphogenesis, and chondroitin synthesis; SQV-3 is orthologous to human human galactosyltransferase I (B4GALT7; OM
nob-1	Y75B8A.2	III	emb07B11	10018	H	2	+	one of three C. elegans posterior group homeodomain transcription factors orthologous to Drosophila Abd-B and the vertebrate Hox9-13 proteins; NOB-1, along with an additional posterior Hox ortholog, PHP-3, is required during embryogenesis for proper fate specification and morphogenesis of cells in the posterior region.
lir-1	F18A1.3	II	emb07C1	10018	H	9	+	LIN-26-like zinc-finger protein that shares a unique C2H2 motif together with LIR-2, LIR-3, and LIN-26; lir-1 is part of two distinct operons: it is the downstream gene in an operon with lir-2 and the upstream gene in a second, overlapping operon with lin-26; the precise role of lir-1 in C. elegans development and/or behavior is not yet known as neither loss nor gain of lir-1 function appears to …
lin-26	F18A1.2	II	emb05F1	10019	E	10	+	zinc-finger protein that shares a unique C2H2 motif together with LIR-1, LIR-2, and LIR-3; during development, lin-26 activity is required for proper differentiation of non-neuronal ectodermal cells and the somatic gonad epithelium; LIN-26 is expressed in many different cell types including the rectal rep, somatic gonad, glial, and hypodermal cells; ectopic LIN-26 expression during embryogenesis …
dut-1	K07A1.2	I	emb07C8	10020	D	5	+	DeoxyUTPase
sex-1	F44A6.2**	X	emb07D7	10021	F	2	+	DNA-binding protein that is a member of the nuclear hormone receptor superfamily of transcriptional regulators; during embryonic development, SEX-1 functions as an X chromosome signal element that transmits the primary sex-determination signal by negatively regulating transcription of xol-1, a gene whose expression levels correlate with hermaphrodite or male development (low xol-1 levels result i…
nrf-6	C08B11.4	III	emb07E7	10022	F	7	+	protein with 12 predicted transmembrane domains that is highly similar to NDG-4 and affects embryonic viability, yolk transport, locomotion, body morphology, and affects sensitivity to fluoxetine with respect to nose-contraction response in a common pathway with ndg-4 and nrf-5; expressed in the most anterior cells of the hypodermis and in the intestine and is required in the intestine for fluoxe…
	K04C1.5	X	emb06D2	10024	C	10	+	NCBI KOGs*: Casein kinase (serine/threonine/tyrosine protein kinase)
	T08B2.11	I	Emb07F1	10026	A	6	+
	R11A8.2	IV	Emb07F3	10026	A	11	+	G-patch nucleic acid binding protein
	T24C4.5**	III	Emb07F4	10026	B	5	+
	B0035.11	IV	Emb07F5	10026	B	7	+	Yeast LEO1 protein like
tag-345	F55F8.5	I	Emb07F11	10026	C	8	+	Microtubule binding protein YTM1 (contains WD40 repeats)
pch-2	F10B5.5	II	Emb07G4	10026	D	6	+	putative AAA+-type ATPase orthologous to budding yeast PCH2 and human TRIP13 (OMIM:604507); PCH-2 is required for the apoptosis of pachytene cells induced by unsynapsed chromosomal pairing centers, but is dispensable for meiotic apoptosis induced by DNA damage; PCH-2-mediated apoptosis is inhibited by SYP-1 and SYP-2, while it requires HIM-8 (and probably HIM-8's paralogs, ZIM-1/-3 and C02F5.12);…
uri-1	C55B7.5	I	Emb07G5	10026	D	9	+	molecular chaperone orthologous to the unconventional prefoldin RPB5 (RNA polymerase subunit 5) interactor, URI; in C.elegans, URI-1 activity is required for suppressing endogenous genotoxic DNA damage and thus, is essential for maintenance of genome integrity (DNA stability) and progression through the mitotic and meiotic cell cycles, particularly during germ cell development; URI-1 activity is …
hel-1	C26D10.2	II	Emb07G10	10026	F	6	+	ortholog of human 56-kD U2AF65 associated protein (UAP56) that is required for exporting mRNAs from the nucleus; unlike animals with RNAi against several other splicing factors, hel-1(RNAi) animals fail to export transgenic GFP mRNA from the nucleus; conversely, hel-1 overexpression is lethal, with failed transgene expression as well.
cln-3.2	C01G8.2	I	Emb07H2	10026	G	7	+	predicted transmembrane protein that comprises one of three C. elegans homologs of human CLN3 (OMIM:607042, mutations are associated with Batten disease (also known as juvenile neuronal ceroid lipofuscinosis), a recessively inherited childhood neurodegenerative lysosomal storage disease); loss of cln-3.2 activity via large-scale RNAi screens has been reported to result in either no defects or in …
	R08D7.1	III	Emb07H4	10026	G	10	+
trcs-1	F27C8.6	IV	Emb07H6	10026	H	6	+	putative arylacetamide deacetylase and microsomal lipase; TRCS-1 is required for sperm to normally migrate towards a PUFA-based signal exuded by oocytes; trcs-1(RNAi) hermaphrodites are infertile, both through aberrant loss of their own sperm and through failure of males to effectively inseminate them.
rpt-2	F29G9.5	IV	Emb07H7	10026	H	8	+	proteasome Regulatory Particle, ATPase-like
mbk-2	F49E11.1	IV	emb08C1	10027	A	5	+	one of two C. elegans members of the DYRK (dual-specificity Yak1-related kinase) family of proteins that includes S. cerevisiae Yak1 and the Drosophila minibrain and DYRK2 kinases
	F35G12.12	III	emb08D1	10027	A	7	+
npp-2	T01G9.4	I	emb08D5	10028	E	2	+	protein with low similarity to rat nucleoporin Nup75 that affects embryonic viability and has a variety of other defects in RNAi screens including: nuclear morphology, growth, fertility, locomotion, and egg laying; enriched in oocytes.
	B0001.2	IV	emb08A8	10029	E	6	+
	W01D2.1	II	emb08F10	10036	A	11	+
icl-1	C01F6.8	IV	emb09A2	10037	C	10	+	encodes, through alternative splicing, two alternative forms (ICL-1A, or 'IClnN1', and ICL-1B, or 'IClnN2'), with distinct electrophysiological properties, of an anion channel homolog.
zig-5	Y48A6A.1	III	emb10H4	10056	C	6	+	predicted secreted protein that is a member of the immunoglobulin superfamily of proteins; a zig-5::gfp reporter fusion is expressed in a number of neurons, including PVT, VD1-13, RID, AFD, ASK, RIV, RIB, PVQ, DVA, and RIS; zig-5::gfp is detected in the PVT neuron beginning at the three-fold stage of embryogenesis and continuing throughout larval development; loss of zig-5 activity in large-scale…
	ZK686.3	III	emb10G5	10056	H	5	+	orthologous to the putative tumor suppressor N33 (OMIM:601385, associated with homozygous deletion in metastatic prostate cancer and with loss of function in other tumors); ZK686.3 is also homologous to the S. cerevisiae dolichyl-diphosphooligosaccharide-protein glycotransferase gamma chain (34-kD) subunit, OST3.
	T09A5.5	II	emb10F10	10114	D	6	+
rps-9	F40F8.10	II	emb10H10	10114	E	10	+	a small ribosomal subunit S9 protein
lig-4	C07H6.1**	III	emb11C5	11001	A	8	+	ortholog of DNA ligase IV in budding yeast (DNL4) and human (LIG4; OMIM:601837, mutated in LIG4 syndrome); LIG-4 is required for resistance to ionizing radiation (IR) in somatic tissues (such as motor neurons, vulva, or uterus) and in endoreduplicating intestinal cells, but not in the germline (e.g., in dog-1-induced lesions); LIG-4 is required for non-homologous end-joining of double-stranded br…
phi-4	C50F2.3	I	emb11F8	11001	D	11	+	mRNA splicing factor
mnat-1	F53G2.7	II	emb11H10	11001	H	1	+	NCBI KOGS: Predicted E3 ubiquitin ligase containing RING finger, subunit of transcription/repair factor TFIIH and CDK-activating kinase assembly factor
	M04B2.4	IV	emb13B1	11004	A	3	+
let-721	C05D11.12	III	emb13D1	11004	B	1	+	ortholog of the human gene SIMILAR TO ELECTRON-TRANSFERRING-FLAVOPROTEIN DEHYDROGENASE (ETFDH), which when mutated leads to glutaricaciduria type IIC (OMIM:231675).
	C36E8.4	III	emb13H1	11004	C	8	+
	C05D10.2**	III	emb13F2	11004	F	4	+
	C08H9.2	II	emb13C3	11004	H	2	+
let-805	H19M22.2**	III	emb13E3	11004	H	10	+	myotactin, a novel single-transmembrane protein containing extracellular fibronectin repeats; genetic analyses indicate that LET-805 is essential for proper association between hypodermal fibrous organelles and the contractile apparatus of muscle cells; LET-805 is expressed in hypodermal cells and in the pharynx and localizes to basolateral membranes.
fbxa-62	C39B5.3	III	emb13A4	11005	C	9	+	F-box A protein
	Y39E4B.10	III	emb13D5	11006	E	12	+
cee-1	F26F4.1	III	emb13G6	11007	D	7	+	Conserved Edge Expressed protein
apc-2	K06H7.6	III	emb13D7	11007	F	6	+	ortholog of subunit 2 of anaphase-promoting complex (APC, a cyclin-specific E3 RING ubiquitin ligase); APC-2 and S. cerevisiae's Apc2p have 32% identity in their cullin domains (considered crucial for function), but otherwise share no obvious similarity; inactivating apc-2 with RNAi causes embryos to arrest at the meiotic one-cell stage, implying that APC-2 is required for the metaphase-to-anapha…
acs-4	F37C12.7	III	emb13C8	11008	A	6	+	fatty Acid CoA Synthetase family
nhr-80	H10E21.3	III	emb13D8	11008	A	7	+	nuclear hormone receptor, expressed in the intestine, that regulates expression of the delta-9 desaturases FAT-5/-6/-7, and thus regulates fatty acid metabolism; NHR-80 is fully required for any expression of FAT-7, full expression of FAT-5/-6, viability in the absence of FAT-6, and transcriptional hyperactivation of fat-7 in the absence of FAT-6, and for a fully normal adult lifespan; nhr-80 is …
gpr-1	F22B7.13	III	emb13H8	11008	B	4	+	extremely similar (97% identity) paralog of GPR-2; GPR-1 (and GPR-2) proteins have two N-terminal tetratricopeptide-like motifs and a C-terminal GoLoco/GPR (G protein regulatory) motif, the latter of which has also been found in mammalian AGS3 and Drosophila Pins; GPR-1 is required for normally asymmetrical cleavage of one-cell embryos; GPR-1 and GPR-2 form a high molecular weight (~700 kDa) comp…
gpr-2	C38C10.4	III	emb13D9	11008	C	3	+	protein containing a GPR (G Protein Regulator)/GoLoco motif characteristic of guanine nucleotide exchange factors specific for G-alpha GTPases; GPR-2 appears to function redundantly during early embryogenesis and germ-line development to regulate chromosome and spindle movements during cell division; GPR-2 likely acts as a positive regulator of G protein signaling and specifically, may regulate G…
cyk-1	F11H8.4**	III	emb13E9	11008	C	9	+	homolog of Drosophila diaphanous and human DIAPH1
	C27F2.8	III	emb13B10	11008	D	10	+
mat-3	F10C5.1	III	emb13C10	11008	E	6	+	tetratricopeptide repeat (TPR)-containing protein that is the C. elegans ortholog of CDC23/APC8, a conserved regulatory subunit of the anaphase-promoting complex; mat-3 activity is required for progression through metaphase of oocyte meiosis I, germline proliferation, and vulval development.
pat-2	F54F2.1	III	emb13C11	11008	G	10	+	alpha integrin subunit; during embryogenesis, pat-2 is essential for body wall muscle assembly and function and hence, proper elongation and hatching.
emb-30	F54C8.3	III	emb13D11	11008	H	11	+	anaphase-promoting complex/cyclosome (APC/C) component orthologous to mammalian APC-4 and Schizosaccharomyces pombe Lid1; EMB-30 is required for the metaphase-to-anaphase transition during meiosis and mitosis, for establishing anterior-posterior polarity in the early embryo, and for proper localization of germline granules and the maternally provided PAR-2 and PAR-3 proteins.
	ZK637.3	III	emb14C2	11009	E	11	+	NCBI KOGs*: Predicted membrane protein [KOG4550]
	T10E9.6	I	emb14E9	11013	A	3	+
	F21C3.6	I	emb15B2	11014	E	1	+
kin-10	T01G9.6	I	emb15D4	11015	H	3	+	putative regulatory (beta) subunit of casein kinase II required for both viability and male mating behavior, the latter of which probably reflects activation of LOV-1 and PKD-2 by KIN-10; KIN-10 is orthologous to human CSNK2B (LY6G5B; OMIM:610433);
lam-3	T22A3.8	I	emb15E4	11016	A	7	+	laminin A subunit orthologous to human laminin alpha2; LAM-3 is a basement membrane component required for normal tissue development, including pharyngeal development; lam-3 is expressed in the pharynx and hypodermis, and also weakly in the intestine.
ztf-3	C53D5.4	I	emb15H5	11017	A	5	+	Zinc finger putative Transcription Factor family
chp-1	Y110A7A.13	I	emb15G6	11017	G	8	+	protein containing two CHORD domains that is required for embryonic polarity, germline development, and vulval development.
unc-73	F55C7.7**	I	emb16E3	11021	G	3	+	guanine nucleotide exchange factor (GNEF) similar to the Trio protein; UNC-73 is required for vulval morphogenesis, for the migration of QL, QR, CAN, and hypodermal P cells, the commissure outgrowth of D type motoneurons, and amphid axon outgrowth; UNC-73 has GNEF activity for both CED-10 and MIG-2 in vitro; the requirement for UNC-73 in P cell migration can be suppressed by transgenic overexpres…
lrs-2	ZK524.3	I	emb16F7	11023	B	8	+	Leucyl Amino-acyl tRNA Synthetase
anc-1	ZK973.6**	I	emb16E10	11023	G	11	+	8546-residue protein, orthologous to Drosophila Msp-300 and mammalian SYNE1 and SYNE2 proteins, which may extend more than 0.5 micrometers in vivo; ANC-1 has coiled regions, a nuclear envelope localization domain (the KASH domain) and an actin-binding domain; ANC-1 affects the positioning of nuclei and mitochondria within the cytoskeleton; ANC-1 is expressed in the cytoplasm, but localized to the…
	W09G10.3	II	emb16H11	11026	F	12	+
	F52C6.3	II	emb17B10	11033	F	8	+
dab-1	M110.5	II	emb17H10	11035	B	4	+	ortholog of the cytoplasmic adaptor protein DISABLED, required for normal molting and meiotic arrest; DAB-1 is also required for EGL-17 secretion from vulval cells, and thus indirectly for normal sex myoblast (SM) migration and egg-laying; DAB-1 contains a conserved PTB domain and signals that confer localization to Golgi-proximal vesicles, and DAB-1 localizes to vesicular structures in vivo; dab…
pha-4	F38A6.1	V	emb21C1	11053	B	3	+	FoxA transcription factor; during embryonic development, PHA-4 functions as an organ identity gene whose activity is necessary and sufficient for development of the pharynx/foregut; in addition, PHA-4 plays a key role in regulation of diet-restriction-induced longevity in adult animals; PHA-4 expression begins early in embryogenesis and is seen in pharyngeal and intestinal cells (foregut and midg…
mek-2	Y54E10BL.6	I	emb21H2	11053	G	8	+	MAP kinase kinase; MEK-2 functions as a core component of Ras-mediated signal transduction pathways that regulate several biological processes including larval development, vulval development, cell migration, meiotic cell cycle progression, olfaction, and pathogen defense.
	C25D7.1	V	emb21B3	11055	A	6	+
	C35A11.4	V	emb22H2	11071	B	5	+
	F53F4.11	V	emb22B3	11071	C	4	+
mes-1	F54F7.5	X	emb23B1	11082	A	9	+	receptor tyrosine kinase-like protein that is required for unequal cell divisions in the early embryonic germline; during embryonic cell divisions, mes-1 is involved in positioning of the early mitotic spindle and of associated P granules.
	F09F9.4	X	emb23C1	11082	B	4	+
rig-1	K09E2.4	X	emb23B2	11083	A	5	+	neuRonal IGCAM
	F29G6.1	X	emb23C2	11083	F	4	+
dcn-1	H38K22.2	III	emb23E3	11201	B	11	+	protein containing UBA-like ubiquitin ligase and DUF298 domains that is orthologous to Saccharomyces cerevisiae Dcn1p; in C. elegans, DCN-1 activity is required for negative regulation of the MEI-1/katanin microtubule-severing complex that functions during meiosis but is inactivated prior to mitosis of the one cell-stage embryo; DCN-1 binds both ubiquitin and the ubiquitin-like Nedd8 protein in v…
	F56A8.8	III	emb23F5	11202	B	1	+
	C44E4.2	I	emb23H5	11202	A	11	+
	F22B3.8	IV	emb23D6	11202	E	5	+
cal-2	C18E9.1	II	emb23B7	11203	B	6	+	calmodulin homolog required for embryonic development or viability; CAL-2 is closely similar to its paralogs CAL-1, CAL-3, CAL-4 and CMD-1.
mps-1	C29F5.4	II	emb23C7	11203	B	8	+	mps-1 encodes single-pass transmembrane proteins that are related to the vertebrate KCNE proteins, also known as MinK-related peptides (MiRPs) that associate with, and regulate, pore-forming ion channels; mps-1 is required for the normal function of several neurons and thus for normal body touch sensation, chemotaxis to select molecules, osmotic avoidance, and nose-touch; when assayed in ASER neu…
	T24E12.6	II	emb23H7	11203	F	9	+
sdz-29	R52.10	II	emb23F8	11204	E	2	+	SKN-1 Dependent Zygotic transcript
camt-1	T05C1.4	II	emb23E9	11204	H	1	+	T05C1.4 encodes, by alternative splicing, two members of the CAMTA family of calmodulin-binding transcriptional activators that are required for embryonic development; CAMTA proteins are conserved in animals and plants but absent from unicellular eukaryotes, and may thus represent a transcriptional activator specific to multicellular organisms; the common organization of CAMTA proteins is to have…
gly-4	Y116F11B.12	V	emb23A10	11205	G	5	+	GLYcosylation related
mcp-1	C10F3.4	V	emb23F10	11206	C	11	+	GDP-D-glucose phosphorylase with similarity to the human protein encoded by C15orf58 and Arabidopsis VTC2; when expressed in vitro, MCP-1 exhibits GDP-D-glucose phosphorylase activity and animals lacking mcp-1 activity accumulate GDP-D-glucose; an MCP-1::GFP reporter fusion protein is expressed in embryos and larvae in neurons, the spermatheca, and the anterior hypodermis and localizes to the cyt…
	R74.8	III	Emb07H5	10026	F	11	+
	LEGEND:
	** = unconfirmed clone, sequence does not show any homology to C. elegans genes by BLAST

## Sheet: No Suppression
Gene	ORF ID (**=unconfirmed)	Chromo-some	EMB Library Location	Open Biosystems			WEE-1.3 Suppression Score	Description			LEGEND:
				Plate	Row	Column					** = unconfirmed clone, sequence does not show any homology to C. elegans genes by BLAST
	C34B2.10	I	emb01A1	10001	A	2	0
rps-22	F53A3.3	III	emb01B1	10001	A	4	0
snr-2	W08E3.1	I	emb01C1	10001	A	6	0
skr-1	F46A9.5	I	emb01D1	10001	A	7	0
	Y65B4BR.5	I	emb01E1	10001	A	9	0
ran-1	K01G5.4	III	emb01F1	10001	A	11	0
rpl-25.2	F52B5.6	I	emb01G1	10001	B	5	0	large ribosomal subunit L23a protein.
	C56C10.8	II	emb01H1	10001	B	6	0
rpl-11.1	T22F3.4	V	emb01A2	10001	B	9	0
	W10D9.5	II	emb01B2	10001	C	2	0
snr-5	ZK652.1	III	emb01D2	10001	D	1	0	ortholog of human small nuclear ribonucleoprotein SmF, a protein that forms part of a heptameric complex required for biogenesis and function of the snRNPs that catalyze mRNA splicing; in combination with the gene that encodes the human SmE and SmG orthologs (snr-6 and snr-7, respectively), snr-5 affects embryonic viability and nuclear association and localization of P granules in embryos, based …
his-71	F45E1.6	X	emb01E2	10001	D	4	0
	E04A4.5	IV	emb01F2	10001	D	7	0
apc-10	F15H10.3	V	emb01G2	10001	D	9	0
snr-6	Y49E10.15	III	emb01H2	10001	E	1	0
	C06A1.5	II	emb01A3	10001	E	4	0
npp-20	Y77E11A.13	IV	emb01B3	10001	E	5	0
ubc-9	F29B9.6	IV	emb01C3	10001	E	6	0
evl-20	F22B5.1	II	emb01E3	10001	E	9	0	functional ortholog of human ADP-ribosylation factor-like protein 2 (ARL2; OMIM:601175), with evl-20(ar103) mutants being rescued by transgenic human ARL2 but not ARL1 or ARL3-7; EVL-20 is required for cortical microtubule formation during cytokinesis and morphogenesis; EVL-20 is required for vulval, gonadal, and male tail development, as well as for embryonic mitosis, hypodermal enclosure, and e…
rab-11.1	F53G12.1	I	emb01F3	10001	E	10	0
his-56	F54E12.3	IV	emb01G3	10001	G	1	0
	ZK970.4	II	emb01H3	10001	G	2	0
	F26A3.2	I	emb01A4	10001	G	5	0
rpl-10	F10B5.1	II	emb01B4	10001	G	10	0	large ribosomal subunit L10 protein required in mass RNAi assays for embryonic viability, fertility, normally rapid growth, and normal body coloration; the rpl-10 transcription unit has a nonsense transcript that is up-regulated in vivo by smg[-] mutations, indicating that rpl-10 is a natural substrate for SMG-mediated nonsense suppresssion; several other natural mRNA substrates of SMG suppressio…
rpl-41	C09H10.2	II	emb01C4	10001	H	1	0
snr-3	T28D9.10	II	emb01E4	10001	H	3	0	ortholog of human small nuclear ribonucleoprotein Sm D1, a protein that forms part of a heptameric complex required for biogenesis and function of the snRNPs that catalyze mRNA splicing; in combination with the gene that encodes the human Sm D2 ortholog (snr-4), snr-3 affects embryonic viability and nuclear association and localization of P granules in embryos, based on an RNAi assay; affects emb…
	K04G2.1	I	emb02A1	10002	A	2	0
pbs-5	K05C4.1	I	emb02B1	10002	A	4	0
	C18E9.6	II	emb02C1	10002	A	5	0
mdh-1	F20H11.3	III	emb02E1	10002	A	9	0
	D2096.8	IV	emb02F1	10002	B	6	0
	T09A5.9	II	emb02G1	10002	B	7	0
gsp-2	F56C9.1	III	emb02H1	10002	B	8	0
	F53B7.3	V	emb02A2	10002	C	3	0
him-3	ZK381.1	IV	emb02B2	10002	C	4	0
inx-9	ZK792.3	IV	emb02C2	10002	C	6	0	innexin, an integral transmembrane channel protein that is a structural component of invertebrate gap junctions; although the precise role of INX-9 in C. elegans development and/or behavior is not yet known, INX-9 may play a role in gonad or germline development, as INX-9 expression is detected solely in the sheath cells of the somatic gonad and particularly, the sheath cells in contact with prox…
	F19B6.2	IV	emb02D2	10002	C	9	0
	F55H2.2	III	emb02E2	10002	D	2	0
cpf-2	F56A8.6	III	emb02F2	10002	D	8	0
aos-1	C08B6.9	V	emb02G2	10002	D	9	0	C. elegans ortholog of Saccharomyces cerevisiae Aos1p and human SUMO-1 activating enzyme E1 N subunit; by homology, AOS-1 is predicted to form, with a catalytic subunit, UBA-2, a heterodimeric enzyme that activates the ubiquitin-like protein SMO-1/SUMO in preparation for its covalent attachment to target proteins to regulate their subcellular localization and/or stability; in C. elegans, AOS-1 is…
let-92	F38H4.9	IV	emb02H2	10002	E	6	0
rnp-7	K04G7.10	III	emb02A3	10002	E	7	0
ccf-1	Y56A3A.20	III	emb02B3	10002	F	5	0
	R02D3.5	IV	emb02C3	10002	F	7	0
vah-13	Y49A3A.2	V	emb02D3	10002	F	10	0	ortholog of subunit A of the cytoplasmic (V1) domain of vacuolar proton-translocating ATPase (V-ATPase); VHA-13 is predicted to hydrolyse ATP as part of a cytosolic VHA-12/VHA-13 heterohexamer, whose activity drives the V-ATPase rotor; VHA-13 levels are lowered in mutants with either abnormally low or abnormally high calcineurin levels, and elevated in mutants lacking both calcineurin and calreti…
pbs-2	C47B2.4	I	emb02E3	10002	G	3	0
rpa-0	F25H2.10**	I	emb02F3	10002	G	5	0
cyb-1	ZC168.4	IV	emb02G3	10002	G	11	0	cyclin B homolog that appears to be required both for embryogenesis (via maternally encoded CYB-1) and for postembryonic development and fertility (via zygotically encoded CYB-1); removing maternal product in cyb-1(RNAi) embryos causes multiple nuclei, and affected embryos arrest development at an early embryonic stage
	K02D10.5	III	emb02H3	10002	H	3	0
cyb-2.1	Y43E12A.1	IV	emb02A4	10002	H	7	0
kin-19	C03C10.1	III	emb02B4	10002	H	8	0
gsp-1	F29F11.6	V	emb02C4	10002	H	10	0
gsk-3	Y18D10A.5	I	emb02E4	10003	A	1	0
crn-1	Y47G6A.8	I	emb02F4	10003	A	3	0
	Y49F6B.1	II	emb02G4	10003	A	4	0
uba-2	W02A11.4**	I	emb02H4	10003	A	6	0
uba-2	W02A11.4	I	emb02A5	10003	A	7	0
	T05H4.6	V	emb02B5	10003	A	8	0
	W02F12.5	V	emb02C5	10003	A	9	0
gld-1	T23G11.3	I	emb02D5	10003	A	10	0
cyb-3	T06E6.2	V	emb02E5	10003	B	3	0
tbb-4	B0272.1	X	emb02F5	10003	B	8	0
	LLC1.3	IV	emb02G5	10003	B	10	0
	K07C5.4	V	emb02H5	10003	B	11	0
pri-2	W02D9.1	I	emb02A6	10003	C	7	0
ntl-2	B0286.4	II	emb02B6	10003	C	8	0
	W01B11.3	I	emb02C6	10003	C	11	0
	C17G10.2	II	emb02D6	10003	D	2	0
	T09B4.9	I	emb02E6	10003	D	6	0
rpt-1	C52E4.4	V	emb02F6	10003	D	7	0
	ZK430.7	II	emb02G6	10003	D	8	0
vha-12	F20B6.2	X	emb02H6	10003	D	11	0
	F43G9.1	I	emb02A7	10003	E	1	0
rnr-2	C03C10.3	III	emb02B7	10003	E	2	0
pri-1	F58A4.4	III	emb02C7	10003	E	5	0
	K07H8.1	IV	emb02D7	10003	E	11	0
dnj-12	F39B2.10	I	emb02E7	10003	F	4	0
rba-1	K07A1.11	I	emb02F7	10003	F	5	0
	C37C3.2	V	emb02G7	10003	F	7	0
tbg-1	F58A4.8	III	emb02H7	10003	F	8	0
sur-6	F26E4.1	I	emb02A8	10003	F	11	0
	R07E5.3	III	emb02B8	10003	G	2	0
	F17C11.9	V	emb02C8	10003	G	3	0
	F55A11.2	V	emb02D8	10003	G	5	0
cgh-1	C07H6.5	III	emb02E8	10003	G	6	0
hda-1	C53A5.3	V	emb02F8	10003	G	9	0
mpk-1	F43C1.2	III	emb02G8	10003	H	1	0	mitogen-activated protein (MAP) kinase an ERK ortholog functioning in vulval cell fate specification, cell migration/guidance, defense against bacterial infection, and other processes; in proximal germline, sperm-dependent physiological MPK-1 activation results in phosphorylation based inactivation of NOS-3, FEM-CUL-2-mediated degradation of TRA-1 and the promotion of membrane organization during…
rpt-4	F23F1.8	II	emb02H8	10003	H	3	0
rpt-3	F23F12.6	III	emb02A9	10003	H	5	0
fkb-6	F31D4.3	V	emb02B9	10003	H	6	0
	F12F6.7	IV	emb02C9	10003	H	8	0
eft-3	F31E3.5	III	emb02D9	10003	H	9	0
rpl-26	F28C6.7	II	emb03A1	10007	A	5	0
rpl-35	ZK652.4	III	emb03B1	10007	A	8	0
his-7	F45F2.4	V	emb03C1	10007	A	9	0
grd-5	F41E6.2	V	emb03D1	10007	B	4	0
rpl-33	F10E7.7	II	emb03E1	10007	B	8	0
rpl-22	C27A2.2	II	emb03F1	10007	B	10	0
snr-1	Y116A8C.42	IV	emb03G1	10007	B	11	0
his-37	C50F4.7	V	emb03H1	10007	C	4	0
his-64	F22B3.1	IV	emb03A2	10007	D	4	0
rpl-30	Y106G6H.3	I	emb03B2	10007	D	6	0
his-3	T10C6.12	V	emb03C2	10007	D	9	0
asg-1	K07A12.3	I	emb03D2	10007	D	10	0
his-5	F45F2.3	V	emb03E2	10007	E	4	0
lpd-9	T21C9.5	V	emb03F2	10007	E	10	0
pfn-1	Y18D10A.20	I	emb03H2	10007	F	10	0
rps-26	F39B2.6	I	emb03B3	10007	H	6	0
rpl-14	C04F12.4	I	emb03C3	10007	H	10	0
vha-2	R10E11.2	III	emb03D3	10008	A	4	0
vha-1	R10E11.8	III	emb03E3	10008	A	6	0
vbp-1	T06G6.9	I	emb03F3	10008	A	10	0
rpl-26	F28C6.7	II	emb03G3	10008	B	1	0
	R05H5.3	II	emb03F9	10008	B	2	0
	Y37D8A.14	III	emb03H3	10008	B	7	0
arf-3	F57H12.1	IV	emb03A4	10008	B	8	0
rpl-24.1	D1007.12	I	emb03B4	10008	C	3	0
	C16A3.5	III	emb03C4	10008	C	4	0
	Y37D8A.10	III	emb03D4	10008	C	8	0
	F58F12.1	II	emb03E4	10008	D	4	0
	F44G4.2	II	emb03F4	10008	F	3	0
	F59E10.3	II	emb03G4	10008	F	9	0
rps-11	F40F11.1	IV	emb03H4	10008	H	2	0
	C28C12.2	IV	emb03B5	10009	A	1	0
	H06H21.3	IV	emb03C5	10009	A	5	0
vha-8	C17H12.14	IV	emb03D5	10009	A	7	0
rpl-6	R151.3	III	emb03E5	10009	B	5	0
	ZC53.7	X	emb03F5	10009	B	9	0
rps-7	ZC434.2	I	emb03G5	10009	C	1	0
	Y48A6B.5	III	emb03H5	10009	C	3	0
	Y71H2B.6	III	emb03A6	10009	E	1	0
rpl-13	C32E8.2	I	emb03B6	10009	E	2	0
	ZK809.3	IV	emb03C6	10009	E	3	0
	F11G11.5	II	emb03D6	10009	E	6	0
pas-5	F25H2.9	I	emb03E6	10009	E	11	0
	C16C8.14	II	emb03F6	10009	F	8	0
	C05C10.5	II	emb03G6	10009	G	3	0
	B0564.1	IV	emb03H6	10009	G	9	0
	R10D12.14	V	emb03A7	10009	G	10	0
rab-5	F26H9.6	I	emb03B7	10009	H	2	0
	F32D8.5	V	emb03C7	10009	H	6	0
cap-2	M106.5	II	emb03D7	10010	A	5	0
phb-2	T24H7.1	II	emb03E7	10010	A	8	0
eif-3.F	D2013.7	II	emb03F7	10010	A	10	0
rps-1	F56F3.5	III	emb03G7	10010	B	2	0	small ribosomal subunit S3A protein.
mdl-1	R03E9.1	X	emb03H7	10010	B	7	0
pos-1	F52E1.1	V	emb03A8	10010	C	3	0
	C01A2.5	I	emb03B8	10010	C	11	0
	T01B11.3	IV	emb03C8	10010	D	8	0
	T27E9.1	III	emb03D8	10010	D	11	0
sqt-3	F23H12.4	V	emb03E8	10010	E	11	0
	M04F3.1	I	emb03F8	10010	F	8	0
	T04G9.4	X	emb03G8	10010	F	10	0
let-49	Y54E5B.3	I	emb03H8	10010	G	1	0
	T21B10.1	II	emb03A9	10010	G	7	0
rpl-5	F54C9.5	II	emb03B9	10010	G	9	0
	F59C6.5	I	emb03C9	10010	H	2	0
	F32E10.2	IV	emb03D9	10010	H	4	0
	C14A4.1	II	emb03E9	10010	H	10	0
hmg-12	Y17G7A.1	II	emb04A1	10011	A	4	0
	C16A3.6	III	emb04B1	10011	A	6	0
rfc-2	F58F6.4	IV	emb04C1	10011	B	9	0
ran-5	R12C12.2	II	emb04D1	10011	B	10	0
	K04D7.1	IV	emb04E1	10011	C	6	0
	Y18D10A.17	I	emb04F1	10011	C	10	0
air-1	K07C11.2	V	emb04H1	10011	D	6	0
	C55B7.3	I	emb04A2	10011	D	11	0
col-158	D2023.7	V	emb04B2	10011	F	9	0
	C18A3.4	II	emb04C2	10011	G	10	0
	Y23H5A.3	I	emb04D2	10011	H	1	0
lon-1	F48E8.1	III	emb04E2	10011	H	2	0
gsk-3	Y18D10A.5	I	emb04F2	10012	A	2	0
	Y69E1A.2	IV	emb04G2	10012	A	3	0
	T05H10.6	II	emb04H2	10012	A	9	0
rpn-7	F49C12.8	IV	emb04A3	10012	A	11	0
crn-1	Y47G6A.8	I	emb04B3	10012	B	6	0
	C25A1.9	I	emb04C3	10012	B	10	0
cdl-1	R06F6.1	II	emb04D3	10012	C	3	0
	C17E7.4	V	emb04E3	10012	D	2	0
fat-2	W02A2.1	IV	emb04F3	10012	D	5	0
	Y52D3.1	III	emb04G3	10012	D	7	0
eft-4	R03G5.1	X	emb04A4	10012	F	11	0
mom-2	F38E1.7	V	emb04B4	10012	H	1	0
	C04C3.3	IV	emb04C4	10012	H	2	0
	F26B1.2	I	emb04D4	10012	H	8	0
inf-1	F57B9.6	III	emb04E4	10012	H	9	0
	E02A10.1	V	emb04F4	10013	A	1	0
mex-5	W02A2.7	IV	emb04G4	10013	A	8	0
	F56A3.2	I	emb04H4	10013	B	5	0
orc-2	F59E10.1	II	emb04A5	10013	C	3	0	orc-2 encodes the C. elegans ortholog of the Orc2 subunit of the origin recognition complex (ORC); by homology, ORC-2 is predicted to function as part of a multi-protein scaffolding complex that regulates initiation of DNA replication; consistent with its predicted role, orc-2 activity is required for proper execution of a number of biological processes including germ cell proliferation and repro…
nuo-1	C09H10.3	II	emb04B5	10013	C	9	0
	C55A6.9	V	emb04C5	10013	D	2	0
dpy-14	K02F2.2	I	emb04D5	10013	D	4	0
cdc-25.2	F16B4.8	V	emb04F5	10013	D	9	0
him-10	R12B2.4	III	emb04G5	10013	D	11	0
imb-2	R06A4.4	II	emb04H5	10013	E	1	0
rhr-1	F08F3.3	V	emb04A6	10013	E	7	0
	F56D2.1	III	emb04B6	10013	E	8	0
	F28C6.1	II	emb04C6	10013	F	10	0
eno-1	T21B10.2	II	emb04D6	10013	G	3	0
	F59A2.4	III	emb04E6	10013	H	2	0
gfi-2	K02A11.1	I	emb04F6	10013	H	8	0
srs-2	C47E12.1	IV	emb04G6	10013	H	10	0
	F57B10.3	I	emb04H6	10014	A	6	0
	Y43F4B.5	III	emb04A7	10014	A	10	0
pdi-2	C07A12.4	X	emb04B7	10014	B	1	0
lpd-7	R13A5.12	III	emb04C7	10014	B	5	0
cej-1	C07G2.1	III	emb04D7	10014	B	9	0
dpl-1	T23G7.1	II	emb04E7	10014	B	10	0
	Y49A3A.2	V	emb04H7	10014	D	10	0
skp-1	T27F2.1	V	emb04A8	10014	E	5	0
unc-62	T28F12.2	V	emb04B8	10014	E	7	0
klp-16	C41G7.2	I	emb04C8	10014	E	9	0
	F01G10.1	IV	emb04D8	10014	E	11	0
	T21B10.7	II	emb04E8	10014	F	4	0
	T13F2.6	IV	emb04F8	10014	F	8	0
ifb-1	F10C1.2	II	emb04G8	10014	F	9	0
	F28B12.3	II	emb04H8	10014	F	10	0
lmn-1	DY3.2	I	emb04A9	10014	G	7	0
	C43E11.1	I	emb04B9	10014	G	8	0
	H28O16.1	I	emb04C9	10014	H	5	0
prs-1	T20H4.3	III	emb04D9	10014	H	8	0
	Y39E4B.1	III	emb04E9	10014	H	10	0
	C30B5.1	II	emb05A1	10015	B	2	0
	F18A1.5	II	emb05A2	10015	B	3	0
spk-1	B0464.5	III	emb05A3	10015	B	5	0
wah-1	Y56A3A.32	III	emb05A4	10015	C	2	0
knl-1	C02F5.1	III	emb05A5	10015	C	11	0
zen-4	M03D4.1	IV	emb05A6	10015	D	7	0
vha-5	F35H10.4	IV	emb05A7	10015	D	9	0	ortholog of subunit a of the membrane-bound (V0) domain of vacuolar proton-translocating ATPase (V-ATPase); VHA-5 is orthologous to human ATP6N1A (OMIM:192130), ATP6V0A2, ATP6V0A4 (OMIM:605239, mutated in distal renal tubular acidosis), and TCIRG1 (OMIM:604592, mutated in osteopetrosis); VHA-5 is expressed broadly in embryos (in dot- or cup-like perinuclear compartments in each cell), and in the …
	T04A8.7	III	emb05A8	10015	E	4	0
zen-4	M03D4.1	IV	emb05B1	10015	E	7	0
ars-2	F28H1.3	I	emb05B2	10015	E	10	0
	F29C12.4	II	emb05B3	10015	F	6	0
spk-1	B0464.5	III	emb05B4	10015	F	7	0
	F32E10.1	IV	emb05B6	10015	G	6	0
hsp-1	F26D10.3	IV	emb05B7	10015	H	1	0
	C18G1.4	V	emb05B8	10015	H	4	0
	T07A9.9	IV	emb05C1	10017	A	4	0
his-13	ZK131.7**	II	emb05C2	10017	A	7	0
flp-2	W07E11.3	X	emb05C3	10017	B	2	0
nxt-1	Y71F9AM.5	I	emb05C4	10017	B	7	0
pat-10	F54C1.7	I	emb05C5	10017	B	9	0
flp-2	W07E11.3	X	emb05C6	10017	C	4	0
ubq-2	ZK1010.1	III	emb05C7	10017	D	6	0
	B0564.1	IV	emb05C8	10017	E	5	0
dom-6	C09G4.3	IV	emb05D1	10017	F	3	0
ins-17	F56F3.6	III	emb05D2	10017	F	4	0
cap-2	M106.5	II	emb07A1	10018	A	6	0
ars-2	F28H1.3	I	emb07A4	10018	B	6	0
ccf-1	Y56A3A.20	III	emb07A5	10018	B	10	0
cdk-7	Y39G10AL.3**	I	emb07A6	10018	B	11	0
mdt-6	Y57E12AL.5	V	emb07A7	10018	C	4	0
sem-5	C14F5.5	X	emb07A9	10018	D	3	0
sft-4	C54H2.5	X	emb07A11	10018	E	6	0
sqt-3	F23H12.4	V	emb07A12	10018	E	8	0
smn-1	C41G7.1	I	emb07B1	10018	F	1	0
	T01H3.1	II	emb07B2	10018	F	2	0
par-5	M117.2	IV	emb07B3	10018	F	4	0
exo-3	R09B3.1	I	emb07B4	10018	F	7	0
air-2	B0207.4	I	emb07B5	10018	F	9	0
	F01G4.6	IV	emb07B6	10018	F	11	0
nob-1	Y75B8A.2	III	emb07B7	10018	G	3	0
apn-1	T05H10.2	II	emb07B8	10018	G	6	0
	F42A8.2	II	emb07B9	10018	G	8	0
gpd-3	K10B3.7	X	emb07C2	10018	H	11	0
dpy-23	R160.1	X	emb05E1	10019	A	11	0
mab-9	T27A1.6	II	emb05E2	10019	B	1	0
rad-51	Y43C5A.6	IV	emb05E3	10019	B	2	0	two isoforms of a protein orthologous to S. cerevisiae Rad51p and Dmc1p, and to E. coli RecA, and paralogous to C30A5.2; RAD-51 proteins are probably required for meiotic recombination; while dispensable for viability and meiotic synapsis, RAD-51A/B are required for normal chromosomal morphology, univalent formation, dissociation of chiasmata, hyperresistance of meiotic pachytene nuclei to X-irra…
	F01F1.12	III	emb05E4	10019	B	3	0
elt-1	W09C2.1	IV	emb05E5	10019	B	8	0
vha-11	Y38F2AL.3	IV	emb05E7	10019	D	5	0
cyb-3	T06E6.2	V	emb05E8	10019	E	5	0	one of four C. elegans cyclin B family members that is most closely related to the B3-type cyclins; cyb-3 is required for a number of dynein-related mitotic processes and specifically for initiation of anaphase chromosome segregation; cyb-3 is also required for completion of meiosis II and proper pronuclear migration, centrosome maturation, and pronuclear condensation in the fertilized oocyte; cy…
	M05B5.5	I	emb05F2	10019	G	6	0
mex-3	F53G12.5	I	emb05F3	10019	G	7	0
	C43E11.4	I	emb05F4	10019	G	10	0
tba-2	C47B2.3	I	emb05F5	10019	H	11	0
tba-1	F26E4.8	I	emb07C3	10020	B	1	0
gly-12	F48E3.1	X	emb07C4	10020	B	3	0
unc-11	C32E8.10	I	emb07C5	10020	B	11	0
dut-1	K07A1.2	I	emb07C6	10020	D	5	0
	Y71H2AM.23	III	emb07C7	10020	F	6	0
tph-1	ZK1290.2	II	emb07C9	10020	F	10	0
lit-1	W06F12.1	III	emb07C10	10020	G	1	0
cye-1	C37A2.4	I	emb07C11	10020	G	9	0
chk-1	Y39H10A.7	V	emb07C12	10020	H	3	0
sex-1	F44A6.2	X	emb07D1	10020	H	10	0
mom-5	T23D8.1	I	emb07D2	10021	A	4	0
unc-11	C32E8.10	I	emb07D3	10021	D	1	0
spe-26	R10H10.2	IV	emb07D4	10021	D	4	0
cel-1	C03D6.3	I	emb07D5	10021	E	4	0
plk-1	C14B9.4**	III	emb07D6	10021	E	10	0
wrt-4	ZK678.5	X	emb07D8	10021	G	2	0
pkc-3	F09E5.1	II	emb07D9	10021	G	6	0	atypical protein kinase; during early embryonic development, pkc-3 plays an essential role in establishing anterior-posterior polarity; PKC-3 localizes to the anterior periphery of the one-cell embryo in a manner dependent upon the PAR-3 PDZ domain-containing protein with which PKC-3 physically interacts; PKC-3 also localizes to the outer, apical surfaces of cells.
plk-1	C14B9.4	III	emb07D10	10021	G	10	0
mig-5	T05C12.6	II	emb07E1	10021	H	11	0
drp-1	T12E12.4	IV	emb07E2	10022	B	3	0
rme-2	T11F8.3	IV	emb07E3	10022	B	9	0
him-14	ZK1127.11	II	emb07E4	10022	C	8	0	germline-specific member of the MutS family of DNA mismatch repair (MMR) proteins that is orthologous to human MSH4 and Saccharomyces cerevisiae Msh4p; during the pachytene stage of meiosis, HIM-14 activity is required for promoting crossing over between homologous chromosomes and thus, for chiasmata formation and proper chromosome segregation; in contrast, HIM-14 activity does not appear to be r…
suf-1	F28C6.6	II	emb07E5	10022	D	4	0
ndg-4	F56F3.2	III	emb07E6	10022	E	2	0
ndg-4	F56F3.2**	III	emb07E8	10022	E	2	0
sca-1	K11D9.2	III	emb07E9	10022	F	11	0	sarco-endoplasmic reticulum Ca[2+] ATPase homolog that is required for development and muscle function; sca-1 is also a ortholog of human ATP2A1 (OMIM:108730), which when mutated leads to Darier-White disease
hbl-1	F13D11.2	X	emb07E12	10022	H	10	0
	C35D10.13	III	emb06A1	10024	A	3	0
skr-2	F46A9.4	I	emb06B1	10024	A	4	0
	B0303.15	III	emb06C1	10024	A	5	0
	T24C2.2	X	emb06D1	10024	A	7	0
	C55B7.9	I	emb06E1	10024	A	8	0
	R13F6.1	III	emb06G1	10024	B	3	0
	C17E4.5	I	emb06H1	10024	B	6	0
	C13F10.7	V	emb06A2	10024	B	7	0
skr-17	C06A8.4	II	emb06B2	10024	C	4	0
	F26H9.4	I	emb06C2	10024	C	7	0
iff-1	T05G5.10	III	emb06E2	10024	D	3	0
	F57B9.7	III	emb06F2	10024	E	2	0
syp-3	F39H2.4	I	emb06G2	10024	E	4	0
	F02D10.6	X	emb06H2	10024	E	5	0
syp-2	C24G6.1	V	emb06A3	10024	E	6	0
ify-1	C27A2.3	II	emb06B3	10024	E	9	0
	T23G7.5	II	emb06C3	10024	E	10	0
	F28D1.2	IV	emb06D3	10024	E	11	0
frh-1	F59G1.7	II	emb06E3	10024	F	2	0
	C16C8.4	II	emb06F3	10024	F	7	0
	ZC434.4	I	emb06G3	10024	F	10	0
	F10G2.2	V	emb06H3	10024	G	1	0
	T12F5.1	I	emb06A4	10024	G	9	0
	C02B10.2	IV	emb06B4	10024	H	1	0
	EEED8.3	II	emb06C4	10024	H	4	0
	C32D5.5	II	emb06A5	10025	A	2	0
	F28F8.6	V	emb06B5	10025	A	5	0
	ZK1127.4	II	emb06C5	10025	A	10	0
	C33H5.15	IV	emb06D5	10025	B	6	0
	C50E3.5	V	emb06E5	10025	B	8	0
	F32D1.7	V	emb06F5	10025	C	3	0
	T09B4.2	I	emb06G5	10025	C	4	0
	F33H1.3	II	emb06H5	10025	C	11	0
asb-1	F35G12.10	III	emb06A6	10025	D	3	0
	W01A8.5	I	emb06B6	10025	D	4	0
	D1054.14	V	emb06C6	10025	D	5	0
	T10B5.6	V	emb06D6	10025	D	9	0
	K12H4.3	III	emb06E6	10025	D	10	0
	F54C8.4	III	emb06F6	10025	D	11	0
	ZK795.3	IV	emb06G6	10025	E	2	0
	C30B5.4	II	emb06H6	10025	E	3	0
	H02I12.5	IV	emb06A7	10025	E	9	0
gop-2	C34E10.2	III	emb06B7	10025	F	10	0
	ZK1127.5	II	emb06C7	10025	G	3	0
	C15H11.9	V	emb06D7	10025	G	7	0
	F32B6.3	IV	emb06E7	10025	G	9	0
	C01G5.5	IV	emb06F7	10025	H	1	0
	C47E12.2	IV	emb06G7	10025	H	3	0
egl-26	C23H3.1	II	emb06H7	10025	H	4	0
	T09A5.8	II	emb06A8	10025	H	8	0
	T24D1.3	I	emb06B8	10025	H	9	0
	B0336.6	III	Emb07F6	10026	B	8	0
rpn-9	T06D8.8	II	Emb07F8	10026	C	3	0
nxf-2	C15H11.6	V	Emb07F9	10026	C	6	0
	R08D7.2	III	Emb07F12	10026	C	10	0
	C54G4.9	I	Emb07G1	10026	C	11	0
	F48C1.2	I	Emb07G2	10026	D	2	0
	C50F7.4	IV	Emb07G3	10026	D	5	0
	ZK1307.9	II	Emb07G6	10026	E	1	0
	F33D11.10	I	Emb07G7	10026	E	4	0
	F43G9.10	I	Emb07G8	10026	E	11	0
	C35D10.7	III	Emb07G11	10026	F	8	0
	T22D1.10	IV	Emb07G12	10026	F	9	0
	C27H6.2	V	Emb07H1	10026	F	10	0
bcs-1	F54C9.6	II	Emb07H3	10026	G	8	0
rpt-2	F29G9.5	V	Emb07H8	10026	H	8	0
	F52C9.7	III	Emb07H9	10026	H	9	0
	T26G10.1	III	emb08A1	10027	A	3	0
puf-3	Y45F10A.2	IV	emb08B1	10027	A	4	0
	T26A8.4	IV	emb08E1	10027	A	11	0
rpn-3	C30C11.2	III	emb08F1	10027	B	4	0
	F49E8.7	IV	emb08G1	10027	B	5	0
	F28C6.2	II	emb08H1	10027	B	8	0
	K04G7.1	III	emb08A2	10027	B	10	0
klc-1	M7.2	IV	emb08B2	10027	C	6	0
	F32E10.5	IV	emb08C2	10027	C	9	0
	T07G12.11	IV	emb08D2	10027	C	11	0
	W06E11.1	III	emb08E2	10027	D	2	0
	F44F4.2	II	emb08F2	10027	E	9	0
ula-1	C26E6.8	III	emb08H2	10027	F	6	0
cct-6	F01F1.8	III	emb08A3	10027	F	8	0
	F28D1.1	IV	emb08B3	10027	F	11	0
flh-1	Y11D7A.12	IV	emb08C3	10027	G	3	0	FLYWCH zinc finger transcription factor homolog
	C17E4.3	I	emb08D3	10027	G	4	0
	ZC410.3	IV	emb08E3	10027	G	7	0
	C05C8.6	V	emb08F3	10027	G	11	0
	T01H3.4	II	emb08G3	10027	H	2	0
nasp-2	C50B6.2	V	emb08H3	10028	A	1	0
	C25A11.2	X	emb08A4	10028	A	2	0
rrt-1	F26F4.10	III	emb08B4	10028	A	8	0
rme-2	T11F8.3	IV	emb08C4	10028	A	10	0
hmg-3	C32F10.5	I	emb08D4	10028	B	7	0	HMG
	F22B3.4	IV	emb08E4	10028	B	8	0
cpb-3	B0414.5	I	emb08F4	10028	B	10	0
	T13F2.7	IV	emb08G4	10028	C	6	0
	T19B10.8	V	emb08H4	10028	C	9	0
	T23B12.6	V	emb08A5	10028	D	6	0
	C08F8.2	IV	emb08B5	10028	D	8	0
	C30C11.4	III	emb08C5	10028	D	11	0
gad-1	T05H4.14	V	emb08E5	10028	E	3	0
let-99	K08E7.3	IV	emb08F5	10028	E	7	0
pqn-45	F56F3.1	III	emb08G5	10028	E	10	0
	C34B2.7	I	emb08H5	10028	F	4	0
	F07A11.2	II	emb08A6	10028	F	8	0
dnj-11	F38A5.13	IV	emb08B6	10028	G	1	0
cyk-4	K08E3.6	III	emb08C6	10028	G	6	0
	T22F3.3	V	emb08D6	10028	G	7	0
ndc-80	W01B6.9	IV	emb08E6	10028	H	1	0
	T23B12.4	V	emb08F6	10029	A	3	0
him-17	T09E8.2	V	emb08G6	10029	A	7	0
rnr-1	T23G5.1	III	emb08H6	10029	B	1	0
pms-2	H12C20.2	V	emb08A7	10029	B	2	0
	C45G3.1	I	emb08B7	10029	B	10	0
spd-2	F32H2.3	I	emb08C7	10029	C	3	0
ptr-2	C32E8.8	I	emb08D7	10029	C	6	0
	W08D2.7	IV	emb08E7	10029	C	8	0
	ZK484.4	I	emb08F7	10029	D	2	0
	D2013.5	II	emb08G7	10029	D	7	0
spd-5	F56A3.4**	I	emb08H7	10029	D	10	0
mog-5	EEED8.5	II	emb08B8	10029	E	10	0
	T01B7.6	II	emb08C8	10029	F	1	0
mcm-6	ZK632.1	III	emb08D8	10029	F	2	0
scp-1	D2013.8	II	emb08E8	10029	F	8	0
	C32D5.3	II	emb08F8	10029	G	4	0
	T08G5.5	V	emb08G8	10029	G	5	0
mog-4	C04H5.6	II	emb08H8	10029	G	7	0
gon-4	K04D7.5	IV	emb08A9	10029	G	11	0
	K07H8.10	IV	emb08B9	10029	H	1	0
	B0035.12	IV	emb08C9	10029	H	3	0
	C01G6.5	II	emb08D9	10029	H	6	0
	F55C5.4	V	emb08E9	10029	H	7	0
	F11A10.1	IV	emb08F9	10029	H	10	0
rpl-39	C26F1.9	V	emb08G9	10036	A	3	0
snr-7	Y71F9B.4	I	emb08H9	10036	A	5	0
dlc-1	T26A5.9	III	emb08A10	10036	A	9	0
rps-29	B0412.4	III	emb08B10	10036	B	3	0
rps-21	F37C12.11	III	emb08C10	10036	B	8	0
rpl-43	Y48B6A.2	II	emb08D10	10036	B	10	0
rpl-36	F37C12.4	III	emb08E10	10036	C	3	0
rpa-2	Y62E10A.1	IV	emb08G10	10036	D	5	0
elb-1	Y41C4A.10	III	emb08H10	10036	D	8	0
	F46F11.5	I	emb08A11	10036	D	11	0
	M28.5	II	emb08B11	10036	D	12	0
	T05H4.12	V	emb08C11	10036	E	1	0
	F10E9.7	III	emb08D11	10036	E	2	0
	F45G2.8	III	emb08E11	10036	E	5	0
rps-17	T08B2.10	I	emb08F11	10036	F	1	0
rpl-23	B0336.10	III	emb08G11	10036	F	9	0
rps-13	C16A3.9**	III	emb08H11	10036	G	3	0
vha-3	Y38F2AL.4	IV	emb08A12	10036	G	8	0
	C30C11.1	III	emb08B12	10036	G	11	0
rps-10	D1007.6	I	emb08C12	10036	H	2	0
rps-14	F37C12.9	III	emb08D12	10036	H	4	0
rpl-21	C14B9.7	III	emb08E12	10036	H	7	0
mlc-4	C56G7.1	III	emb09A1	10037	B	2	0
	B0511.9	I	emb09B1	10037	B	3	0
rpl-17	Y48G8AL.8	I	emb09C1	10037	B	8	0
	T04G9.5	X	emb09D1	10037	B	9	0
	Y65B4BR.8	I	emb09E1	10037	B	12	0
skr-7	Y47D7A.1	V	emb09F1	10037	C	1	0
	F02E9.5	I	emb09G1	10037	C	5	0
	B0361.10	III	emb09H1	10037	C	7	0
rpl-11.2	F07D10.1	X	emb09B2	10037	D	4	0
	C14A4.11	II	emb09C2	10037	E	4	0
	T10C6.5	V	emb09D2	10037	F	11	0
	T20B12.7	III	emb09E2	10037	G	4	0
rps-3	C23G10.3	III	emb09F2	10037	G	11	0
pbs-7	F39H11.5	I	emb09G2	10037	H	4	0
rpl-7	F53G12.10	I	emb09H2	10037	H	7	0
pas-3	Y110A7A.14	I	emb09A3	10038	B	1	0
pbs-6	C02F5.9	III	emb09B3	10038	B	6	0
tac-1	Y54E2A.3	II	emb09C3	10038	B	7	0
hcp-3	F58A4.3	III	emb09D3	10038	C	10	0
	C32E8.5	I	emb09E3	10038	E	4	0
	Y6D11A.2	III	emb09F3	10038	F	6	0
	C18A3.3	II	emb09G3	10039	B	6	0
	EEED8.1	II	emb09H3	10039	C	11	0
ric-3	T14A8.1	IV	emb09A4	10039	D	9	0
	W08F4.8	II	emb09B4	10039	E	1	0
pat-6	T21D12.4	IV	emb09C4	10039	E	6	0
	C26E6.6	III	emb09D4	10039	E	11	0
npp-19	R06F6.5	II	emb09E4	10039	F	10	0
	C16C10.6	III	emb09F4	10039	G	9	0
	K01G5.1	III	emb09G4	10039	H	2	0
	F09F7.4	III	emb09H4	10039	H	3	0
rpt-6	Y49E10.1	III	emb09A5	10040	C	3	0
	K06A5.6	I	emb09B5	10040	C	5	0
	K11B4.1	I	emb09C5	10040	C	8	0
	Y53G8AL.2	III	emb09D5	10040	C	11	0
arx-1	Y71F9AL.16	I	emb09E5	10040	D	8	0
tbb-1	K01G5.7	III	emb09F5	10040	E	9	0
	C23H3.4	II	emb09G5	10040	E	12	0
	T09A5.11	II	emb09H5	10040	F	7	0
yrs-1	K08F11.4	IV	emb09A6	10040	F	8	0
tbb-2	C36E8.5	III	emb09B6	10040	F	9	0
	ZK622.3	II	emb09C6	10040	G	1	0
mel-32	C05D11.11	III	emb09D6	10040	G	7	0
rpn-5	F10G7.8	II	emb09E6	10040	G	9	0
fum-1	H14A12.2	III	emb09F6	10040	G	10	0
	M176.2	II	emb09G6	10040	H	9	0
	K10D2.4	III	emb09H6	10042	C	1	0
	K12H4.5	III	emb09A7	10042	C	6	0
rpl-37	C54C6.1	III	emb09B7	10042	D	4	0
his-69	E03A3.3	III	emb09C7	10042	E	8	0
	F37C12.14	III	emb09D7	10042	H	1	0
	C05D11.10	III	emb09E7	10042	H	8	0
	C35D10.5	III	emb09F7	10043	A	11	0
	D2007.4	III	emb09G7	10043	B	2	0
	C05D11.3	III	emb09H7	10043	C	8	0
tsp-1	C02F5.8	III	emb09A8	10043	F	8	0
	C29E4.7	III	emb09B8	10043	F	10	0
	F54C8.2	III	emb09C8	10043	G	5	0
	F37C12.2	III	emb09D8	10044	C	4	0
	F57B9.3	III	emb09E8	10044	E	12	0
	F09G8.3	III	emb09F8	10044	G	8	0
	F23H11.5	III	emb10A1	10051	A	6	0
apc-11	F35G12.9	III	emb10B1	10051	A	11	0
	F21H11.2	III	emb10C1	10051	B	7	0
	F26F4.11	III	emb10D1	10051	C	2	0
	C23G10.8	III	emb10E1	10051	C	10	0
arf-1	B0336.2	III	emb10F1	10051	D	11	0
ntl-3	Y56A3A.1	III	emb10G1	10051	E	4	0
	F40F12.7	III	emb10H1	10051	F	4	0
	C28H8.6	III	emb10A2	10051	G	5	0
ceh-43	C28A5.4	III	emb10B2	10051	G	10	0
glr-2	B0280.12	III	emb10C2	10051	H	1	0
	Y47D3A.17	III	emb10D2	10055	A	10	0
ads-1	Y50D7A.7	III	emb10E2	10055	B	2	0
	Y56A3A.18	III	emb10F2	10055	C	8	0
his-72	Y49E10.6	III	emb10G2	10055	C	12	0
	F53A3.7	III	emb10H2	10055	D	5	0
	T26A5.8	III	emb10A3	10055	D	12	0
	Y49E10.2	III	emb10B3	10055	E	2	0
arl-5	ZK632.8	III	emb10C3	10055	E	11	0
	K12H4.4	III	emb10D3	10055	E	12	0
	W04B5.4	III	emb10E3	10055	G	8	0
	R144.9	III	emb10F3	10055	H	2	0
rpl-9	R13A5.8	III	emb10G3	10055	H	3	0
	W06E11.2	III	emb10H3	10055	H	7	0
	Y71H2B.6	III	emb10A4	10055	H	9	0
	ZK688.3	III	emb10B4	10056	A	3	0
	Y39A1A.14	III	emb10C4	10056	A	7	0
	M88.2	III	emb10D4	10056	B	6	0
smr-1	Y71D11A.2	III	emb10E4	10056	B	9	0
gei-4	W07B3.2	III	emb10F4	10056	B	11	0
	Y53G8AR.6	III	emb10G4	10056	C	3	0
taf-12	Y56A3A.4	III	emb10A5	10056	C	12	0
	Y39A1A.6	III	emb10B5	10056	D	4	0
	Y54H5A.2	III	emb10C5	10056	D	10	0
col-93	W05B2.5	III	emb10D5	10056	E	9	0
col-94	W05B2.1	III	emb10E5	10056	F	8	0
col-92	W05B2.6	III	emb10F5	10056	F	9	0
	F55F8.4	I	emb10H5	10069	A	6	0
rpl-31	W09C5.6	I	emb10A6	10069	E	2	0
	K02F2.3	I	emb10B6	10069	E	3	0
	C54C8.9	I	emb10C6	10069	E	12	0
	W01A8.4	I	emb10D6	10069	G	9	0
	R09B3.3	I	emb10E6	10069	H	7	0
	F26E4.6	I	emb10F6	10070	A	7	0
	Y52B11B.1	I	emb10G6	10070	B	5	0
	Y54E10BL.1	I	emb10H6	10070	B	6	0
his-67	T23D8.5	I	emb10A7	10070	C	5	0
	F48C1.4	I	emb10B7	10070	D	6	0
	F13G3.4	I	emb10C7	10070	D	8	0
	T26E3.7	I	emb10D7	10070	D	9	0
	Y63D3A.7	I	emb10E7	10070	F	12	0
irs-2	C25A1.7	I	emb10F7	10070	G	8	0
	Y40B1B.7	I	emb10G7	10070	G	10	0
	D2030.4	I	emb10H7	10070	H	9	0
	C07E3.1	II	emb10A8	10113	B	7	0
	F44E5.1	II	emb10B8	10113	C	6	0
	Y51H7C.6	II	emb10C8	10113	C	8	0
vab-19	T22D2.1	II	emb10D8	10113	D	1	0
	Y51H7C.6	II	emb10E8	10113	D	5	0
	T24H10.6	II	emb10F8	10113	D	11	0
	C18E9.4	II	emb10G8	10113	E	4	0
	F52C6.4	II	emb10H8	10113	F	11	0
msp-33	R05F9.8	II	emb10A9	10113	G	3	0
	T02H6.11	II	emb10B9	10113	G	4	0
	R05F9.1	II	emb10C9	10113	H	8	0
	T06D8.7	II	emb10D9	10113	H	9	0
	H20J04.5	II	emb10F9	10114	A	1	0
fzy-1	ZK177.6	II	emb10G9	10114	A	7	0
	F33A8.5	II	emb10H9	10114	B	5	0
	C01B12.8	II	emb10A10	10114	B	10	0
	T24H7.3	II	emb10B10	10114	C	1	0
	ZK970.3	II	emb10C10	10114	C	2	0
	F59E12.6	II	emb10D10	10114	C	7	0
	C15F1.8	II	emb10E10	10114	C	8	0
	M176.3	II	emb10G10	10114	D	12	0
	B0432.3	II	emb10A11	10114	F	6	0
	F45E12.5	II	emb10B11	10114	G	6	0
rsp-4	EEED8.7	II	emb10C11	10114	H	4	0
	Y51H1A.3	II	emb10D11	10114	H	6	0
hil-7	C01B10.5	IV	emb11A1	10144	A	4	0
	F29B9.11	IV	emb11B1	10144	A	10	0
	Y55F3AM.3	IV	emb11C1	10144	B	1	0
	F49C12.11	IV	emb11D1	10144	B	4	0
	C08F8.1	IV	emb11E1	10144	C	8	0
lpl-1	ZC410.7	IV	emb11F1	10144	C	10	0
nlp-20	F45E4.8	IV	emb11G1	10144	D	1	0
	E04A4.7	IV	emb11H1	10144	D	6	0
his-61	F55G1.10	IV	emb11A2	10144	D	10	0
	Y57G11C.12	IV	emb11B2	10144	D	12	0
	F08B4.7	IV	emb11C2	10144	E	4	0
rpl-12	JC8.3	IV	emb11D2	10144	G	1	0
	T19E7.1	IV	emb11E2	10144	G	11	0
	Y73F4A.2	IV	emb11F2	10144	H	2	0
	ZK381.5	IV	emb11G2	10144	H	7	0
eft-2	F25H5.4	I	emb11H2	10154	A	5	0
	T01G9.6	I	emb11A3	10154	B	1	0
mec-8	F46A9.6	I	emb11B3	10154	B	4	0
hlh-1	B0304.1	II	emb11C3	10154	B	8	0
hrp-1	F42A6.7	IV	emb11D3	10154	B	9	0
sqt-1	B0491.2	II	emb11E3	10154	B	10	0
fem-3	C01F6.4	IV	emb11F3	10154	C	5	0
tbp-1	T20B12.2	III	emb11G3	10154	C	10	0
mev-1	T07C4.7	III	emb11H3	10154	D	3	0
tpa-1	B0545.1	IV	emb11A4	10154	D	10	0
tpa-1	B0545.1	IV	emb11B4	10154	E	10	0
pes-1	T28H11.4	IV	emb11C4	10154	G	8	0
ost-1	C44B12.2	IV	emb11D4	10154	G	9	0
tra-1	Y47D3A.6	III	emb11E4	10154	G	10	0
eft-1	ZK328.2	III	emb11F4	10154	H	4	0
pes-1	T28H11.4	IV	emb11G4	10154	H	8	0
	F32D1.2	V	emb12A1	10192	A	3	0
rps-27	F56E10.4	V	emb12B1	10192	B	10	0
	C03E10.6	V	emb12C1	10192	C	3	0
	R04F11.2	V	emb12D1	10192	D	6	0
	AC8.6	X	emb12E1	10192	E	7	0
	T03D8.2	V	emb12F1	10192	E	11	0
	W05B10.1	V	emb12G1	10192	F	1	0
his-4	T10C6.11	V	emb12H1	10192	F	4	0
rps-16	T01C3.6	V	emb12A2	10192	F	5	0
apt-2	F29G9.3	V	emb12B2	10192	F	10	0
	ZK856.11	V	emb12C2	10192	G	6	0
	F55A11.1	V	emb12D2	10192	G	11	0
ftn-1	C54F6.14	V	emb12E2	10192	H	3	0
ran-3	C26D10.1	II	emb11H4	11001	A	3	0
	Y65B4BR.4	I	emb11A5	11001	A	5	0
ubq-1	F25B5.4	III	emb11E5	11001	A	11	0
daf-21	C47E8.5	V	emb11H5	11001	B	7	0
mcm-7	F32D1.10	V	emb11A6	11001	B	8	0
mcm-5	R10E4.4	III	emb11B6	11001	B	9	0
	T10F2.4	III	emb11F6	11001	C	1	0
taf-5	F30F8.8	I	emb11B7	11001	C	5	0
ptp-2	F59G1.5	II	emb11C7	11001	C	6	0
puf-9	W06B11.2	X	emb11D7	11001	C	7	0
ntl-4	C49H3.5	IV	emb11F7	11001	C	10	0
cdc-6	C43E11.10	I	emb11G7	11001	D	1	0
ifb-1	F10C1.2	II	emb11H7	11001	D	2	0
	D1014.3	V	emb11A8	11001	D	3	0
sec-23	Y113G7A.3	V	emb11B8	11001	D	4	0
wee-1.3	Y53C12A.1	II	emb11D8	11001	D	6	0
	F37E3.1	I	emb11E8	11001	D	8	0
unc-78	C04F6.4	X	emb11A9	11001	E	4	0
	K07C5.6	V	emb11B9	11001	E	5	0
	F25H5.3	I	emb11G9	11001	F	2	0
emb-27	F10B5.6	II	emb11H9	11001	F	5	0
	M57.2	IV	emb11A10	11001	G	3	0
	F18E2.2	V	emb11B10	11001	G	4	0
prp-21	W07E6.4	II	emb11C10	11001	G	5	0
him-14	ZK1127.11	II	emb11D10	11001	G	6	0
	Y71H10A.1	X	emb11F10	11001	G	10	0
npp-9	F59A2.1	III	emb11G10	11001	G	11	0
cel-1	C03D6.3	I	emb11A11	11001	H	3	0
	F55C5.8	V	emb11B11	11001	H	4	0
	Y32F6A.3	V	emb11C11	11001	H	5	0
	W10D5.3	I	emb11D11	11001	H	6	0
eif-3.B	Y54E2A.11	II	emb11E11	11001	H	7	0
	D1081.8	I	emb11F11	11001	H	8	0
mars-1	F58B3.5**	IV	emb12F2	11002	A	1	0
bub-1	R06C7.8	I	emb12G2	11002	A	2	0
spt-5	K08E4.1	IV	emb12H2	11002	A	4	0
chk-2	Y60A3A.12	V	emb12A3	11002	A	6	0
	C47D12.8	II	emb12B3	11002	A	7	0
cdk-5	T27E9.3	III	emb12C3	11002	A	8	0
cdk-8	F39H11.3	I	emb12D3	11002	A	9	0
mix-1	M106.1	II	emb12E3	11002	B	4	0
chk-1	Y39H10A.7	V	emb12F3	11002	B	6	0
prx-13	F32A5.6	II	emb12G3	11002	B	8	0
	Y39A1A.12	III	emb12H3	11002	B	9	0
	T01G9.6	I	emb12A4	11002	B	10	0
cyb-2.2	H31G24.4	I	emb12B4	11002	B	11	0
	F10C2.4	V	emb12C4	11002	C	3	0
kin-20	F46F2.2	X	emb12D4	11002	C	6	0
	M03C11.8	III	emb12E4	11002	C	7	0
	B0285.1	III	emb12F4	11002	C	8	0
cts-1	T20G5.2	III	emb12G4	11002	C	11	0
	D1007.7	I	emb12H4	11002	D	2	0
taf-2	Y37E11B.4	IV	emb12A5	11002	D	3	0
apc-2	K06H7.6	III	emb12C5	11002	D	8	0
imb-3	C53D5.6	I	emb12E5	11002	E	1	0
snr-4	C52E4.3	V	emb12F5	11002	E	11	0
his-35	C50F4.13	V	emb12G5	11002	E	12	0
eft-1	ZK328.2	III	emb12H5	11002	F	1	0
ers-2	ZC434.5	I	emb12A6	11002	F	3	0
crn-1	Y47G6A.8	I	emb12B6	11002	F	5	0
	F57B10.6	I	emb12C6	11002	F	6	0
	C36B1.5	I	emb12D6	11002	F	8	0
ufd-2	T05H10.5	II	emb12E6	11002	F	9	0
rbx-1	ZK287.5	V	emb12F6	11002	F	10	0
	F21C3.5	I	emb12G6	11002	F	11	0
	Y39B6A.3	V	emb12H6	11002	F	12	0
	M110.4	II	emb12A7	11002	G	3	0
	F54H12.6	III	emb12B7	11002	G	7	0
	T22B11.5	IV	emb12D7	11002	H	2	0
prx-19	F54F2.8	III	emb12E7	11002	H	7	0
div-1	R01H10.1	III	emb12F7	11002	H	8	0
snr-6	Y49E10.15	III	emb12G7	11002	H	9	0
	W07E6.1	II	emb12H7	11003	A	8	0
	C47E12.4	IV	emb12A8	11003	B	1	0
	F59E12.5	II	emb12B8	11003	B	3	0
	K01C8.1	II	emb12C8	11003	B	9	0
eif-3.D	R08D7.3	III	emb12D8	11003	B	10	0
	T22D1.4	IV	emb12E8	11003	B	12	0
	F25H2.5	I	emb12F8	11003	C	2	0
rpn-11	K07D4.3	II	emb12G8	11003	C	5	0
	F37C12.1	III	emb12H8	11003	C	7	0
	D1054.15	V	emb12A9	11003	D	1	0
	H38K22.2	III	emb12B9	11003	D	5	0
	D1054.3	V	emb12C9	11003	D	6	0
pph-4.1	Y75B8A.30	III	emb12D9	11003	D	7	0
	C13G3.3	V	emb12E9	11003	D	9	0
rpn-2	C23G10.4	III	emb12F9	11003	D	11	0
	C07A9.2	III	emb12G9	11003	E	1	0
	Y75B8A.14	III	emb12H9	11003	E	2	0
	ZK1127.10	II	emb12A10	11003	E	4	0
	C31C9.2	II	emb12B10	11003	E	6	0
	F23B12.5	V	emb12C10	11003	E	10	0
	R151.9	III	emb12D10	11003	F	1	0
	T27F7.3	II	emb12E10	11003	F	2	0
	Y71H2AM.23	III	emb12F10	11003	F	7	0
	T07A9.9	IV	emb12G10	11003	F	9	0
pas-7	ZK945.2	II	emb12H10	11003	G	1	0
	T28D6.6	III	emb12A11	11003	G	2	0
	R151.2	III	emb12B11	11003	G	3	0
	ZC328.3	I	emb12C11	11003	G	4	0
	Y18D10A.9	I	emb12D11	11003	G	5	0
	F13C5.2	X	emb12F11	11003	H	2	0
	W04B5.5	III	emb12G11	11003	H	5	0
rfl-1	F11H8.1	III	emb12H11	11003	H	6	0
	Y110A7A.8	I	emb12A12	11003	H	9	0
	F35F11.1	IV	emb12B12	11003	H	11	0
apt-3	Y71H2B.10	III	emb13E1	11004	B	2	0
hrp-2	F58D5.1	I	emb13G1	11004	C	1	0
	Y65B4BL.2	I	emb13D2	11004	F	2	0
atp-2	C34E10.6	III	emb13E2	11004	F	3	0
	VF13D12L.1	II	emb13H2	11004	G	1	0
egl-45	C27D11.1	III	emb13A3	11004	G	2	0
hsp-6	C37H5.8	V	emb13D3	11004	H	3	0
	Y75B8A.33	III	emb13F3	11004	H	11	0
	F58A4.6	III	emb13G3	11005	B	4	0
	Y39E4B.11	III	emb13H3	11005	B	8	0
	Y71H2B.3	III	emb13B4	11005	C	12	0
	K03H1.11	III	emb13C4	11005	D	8	0
	Y49E10.22	III	emb13D4	11005	E	6	0
	F42G9.8	III	emb13E4	11005	F	10	0
	ZK353.3	III	emb13F4	11005	H	2	0
	T04A8.11	III	emb13G4	11005	H	7	0
	ZK507.1	III	emb13A5	11006	D	2	0
	T17H7.1	III	emb13C5	11006	E	11	0
	T26A5.3	III	emb13F5	11006	H	11	0
byn-1	F57B9.5	III	emb13G5	11007	A	7	0
mpk-1	F43C1.2	III	emb13H5	11007	B	2	0
mpk-1	F43C1.2	III	emb13A6	11007	B	6	0
	K08E3.5	III	emb13B6	11007	B	12	0
let-767	C56G2.6	III	emb13C6	11007	C	4	0
cdtl-7	B0285.1	III	emb13D6	11007	D	2	0
	F09F7.7	III	emb13E6	11007	D	3	0
	F20H11.6	III	emb13F6	11007	D	4	0
ckb-2	B0285.9	III	emb13H6	11007	D	9	0	isoform of choline kinase whose activity has been verified in vitro; CKB-1 through CKB-4 comprise a related group ('B') of choline kinases; purified CKB-2 has a strong preference for choline over ethanolamine, a specific activity of 2.4 micromol/min/mg protein and a pH optimum near 10.
coq-2	F57B9.4	III	emb13B7	11007	E	2	0
	C16A3.4**	III	emb13E7	11007	F	9	0
	K04G7.4	III	emb13F7	11007	G	3	0
	E02H9.3	III	emb13G7	11007	G	4	0
ben-1	C54C6.2	III	emb13H7	11007	G	7	0
	B0303.3	III	emb13A8	11007	H	6	0
	C36A4.5	III	emb13E8	11008	A	10	0
	K08E3.5	III	emb13F8	11008	B	1	0
	H06I04.3	III	emb13B9	11008	B	12	0
tir-1	F13B10.1	III	emb13C9	11008	C	2	0
	K10D2.6	III	emb13F9	11008	D	2	0
sel-5	F35G12.3	III	emb13H9	11008	D	8	0
klp-7	K11D9.1	III	emb13A10	11008	D	9	0
	B0285.7	III	emb13D10	11008	E	10	0
	F23H11.4	III	emb13E10	11008	E	11	0
drs-1	B0464.1	III	emb13F10	11008	F	5	0
	F56D2.6	III	emb13G10	11008	F	8	0
	C23G10.8	III	emb13H10	11008	F	9	0
isw-1	F37A4.8	III	emb13A11	11008	F	10	0
	C05D11.2	III	emb13B11	11008	F	12	0
pdr-1	K08E3.7	III	emb14A1	11009	A	4	0	ortholog of human parkin (PARK2; OMIM:602544), which when mutated leads to the juvenile 2 form of Parkinson disease (OMIM:600116).
	R144.4	III	emb14B1	11009	A	8	0
	ZK1128.5	III	emb14C1	11009	B	3	0
	ZK688.6	III	emb14E1	11009	B	11	0
	Y47D3A.17	III	emb14F1	11009	C	3	0
gei-4	W07B3.2	III	emb14G1	11009	C	12	0
	Y71H2B.2	III	emb14H1	11009	D	1	0
	R10E4.2	III	emb14A2	11009	D	2	0
	T20B12.3	III	emb14B2	11009	D	10	0
wrs-2	C34E10.4	III	emb14D2	11009	F	2	0
	R10E4.2	III	emb14E2	11009	F	4	0
pat-4	C29F9.7	III	emb14F2	11009	F	5	0
	T17E9.2	III	emb14G2	11009	H	3	0
arx-3	Y79H2A.6	III	emb14H2	11009	H	5	0
zif-1	F59B2.6	III	emb14A3	11009	H	9	0
	H06I04.3	III	emb14B3	11010	A	6	0
	Y55B1BR.2	III	emb14C3	11010	A	8	0
gei-16	T17H7.4	III	emb14D3	11010	B	1	0
	R12B2.5	III	emb14E3	11010	B	5	0
tra-1	Y47D3A.6	III	emb14F3	11010	B	7	0
	ZK512.5	III	emb14G3	11010	B	11	0
gei-4	W07B3.2	III	emb14H3	11010	C	6	0
dpy-28	Y39A1B.3	III	emb14A4	11010	C	11	0
	C54E4.4	IV	emb14B4	11010	C	12	0
unc-32	ZK637.8	III	emb14C4	11010	D	5	0
	R13F6.10	III	emb14D4	11010	D	8	0
npp-10	ZK328.5	III	emb14E4	11010	D	9	0
	Y47D3A.26	III	emb14F4	11010	D	11	0
	T24C4.7	III	emb14G4	11010	E	5	0
mml-1	T20B12.6	III	emb14H4	11010	E	8	0	encodes, by alternative splicing, two isoforms of a bHLH-ZIP protein orthologous to human MLX (OMIM:602976), MLXIP (OMIM:608090), and MLXIPL (OMIM:605678, deleted in Williams-Beuren syndrome); MML-1 has five N-terminal Mondo Conserved Regions, an N-terminal nuclear localization sequence, and a C-terminal bHLHZip domain; with MXL-2, MML-1 is probably required for normal migration of ray 1 precurso…
apt-3	Y71H2B.10	III	emb14A5	11010	E	10	0
let-805	H19M22.2	III	emb14B5	11010	F	6	0
	R05D3.4	III	emb14C5	11010	F	10	0
	Y55B1BR.3	III	emb14D5	11010	G	1	0
gei-4	W07B3.2	III	emb14E5	11010	G	2	0
mtm-3	T24A11.1	III	emb14F5	11010	G	4	0
sbp-1	Y47D3B.7	III	emb14G5	11010	G	6	0
unc-32	ZK637.8	III	emb14H5	11010	G	7	0
cul-2	ZK520.4	III	emb14A6	11010	G	8	0
cnt-2	Y39A1A.15	III	emb14B6	11010	G	9	0
gei-16	T17H7.4	III	emb14C6	11010	G	10	0
sca-1	K11D9.2	III	emb14D6	11010	H	3	0
	T16G12.1**	III	emb14E6	11010	H	5	0
	C06E1.10	III	emb14F6	11010	H	7	0
	C25A1.13	I	emb14G6	11011	A	8	0
pqn-85	Y43H11AL.3	II	emb14H6	11011	B	3	0
	F42A6.6	IV	emb14A7	11011	C	6	0
	T15H9.2	II	emb14B7	11011	C	8	0
	C09H10.7	II	emb14C7	11011	F	10	0
	F59E12.11	II	emb14D7	11011	G	1	0
	D2096.9	IV	emb14E7	11011	G	2	0
	T22C1.3	I	emb14F7	11011	G	10	0
his-66	H02I12.6	IV	emb14G7	11011	H	3	0
	T23B12.3	V	emb14H7	11011	H	9	0
cco-1	F26E4.9	I	emb14A8	11012	A	12	0
	T19B4.5	I	emb14B8	11012	C	4	0
	F25H2.12	I	emb14C8	11012	C	5	0
	R09E12.6	V	emb14D8	11012	C	6	0
his-68	T23D8.6	I	emb14E8	11012	C	12	0
eff-1	C26D10.5	II	emb14F8	11012	D	5	0
smo-1	K12C11.2	I	emb14G8	11012	D	11	0
	F22D6.4	I	emb14H8	11012	E	12	0
mut-2	K04F10.6	I	emb14A9	11012	F	8	0
ins-33	W09C5.4	I	emb14B9	11012	F	9	0
	C17E4.4	I	emb14C9	11012	G	9	0
	F52A8.5	I	emb14D9	11012	H	11	0
uaf-1	Y92C3B.2	III	emb14F9	11013	A	4	0
	W09C5.8	I	emb14G9	11013	A	8	0
	Y54E10BR.6	I	emb14H9	11013	A	12	0
rps-15	F36A2.6	I	emb14A10	11013	B	3	0
	Y47G6A.24	I	emb14B10	11013	B	8	0
	C03D6.6	I	emb14C10	11013	B	9	0
	F55F8.6	I	emb14D10	11013	C	9	0
arx-7	M01B12.3	I	emb14E10	11013	D	5	0
	C01G8.9	I	emb14F10	11013	D	6	0
mag-1	R09B3.5	I	emb14G10	11013	E	5	0
rpl-19	C09D4.5	I	emb14H10	11013	E	12	0
tol-1	C07F11.1	I	emb14A11	11013	F	8	0
	C34B2.8	I	emb14C11	11013	G	8	0
cpn-3	F28H1.2	I	emb14D11	11013	H	2	0
	T08B2.8	I	emb14E11	11013	H	6	0
	F31C3.5	I	emb15A1	11014	A	2	0
anc-1	ZK973.6	I	emb15B1	11014	A	3	0
	E01A2.6	I	emb15C1	11014	A	11	0
gst-25	F37F2.3	I	emb15D1	11014	A	12	0
	Y65B4BR.5	I	emb15E1	11014	B	3	0
	F53B6.5	I	emb15F1	11014	C	3	0
unc-11	C32E8.10	I	emb15G1	11014	D	1	0
anc-1	ZK973.6	I	emb15H1	11014	D	2	0
	F25H2.4	I	emb15A2	11014	D	4	0
rpl-1	Y71F9AL.13	I	emb15C2	11014	E	9	0
	F27C1.7	I	emb15D2	11014	E	10	0
	C48B6.2	I	emb15E2	11014	F	4	0
	Y32H12A.4	III	emb15F2	11014	F	10	0
ubc-12	R09B3.4	I	emb15G2	11014	G	2	0
	ZK265.6	I	emb15H2	11014	G	4	0
	F32H2.6	I	emb15A3	11014	H	2	0
arx-7	M01B12.3	I	emb15B3	11014	H	8	0
	H27M09.2	I	emb15C3	11014	H	9	0
pas-4	C36B1.4	I	emb15D3	11015	B	7	0
	F43G9.5	I	emb15E3	11015	C	4	0
	C03D6.1	I	emb15F3	11015	C	10	0
	Y110A7A.11	I	emb15G3	11015	C	12	0
	C30F12.3	I	emb15H3	11015	F	12	0
	R12E2.11	I	emb15A4	11015	G	4	0
	F56C11.5	I	emb15B4	11015	G	5	0
	Y40B1A.4	I	emb15C4	11015	G	6	0
col-54	F33D11.3	I	emb15F4	11016	A	8	0
aph-1	VF36H2L.1	I	emb15G4	11016	A	11	0
	Y71F9AL.6	I	emb15H4	11016	B	1	0
	T21G5.4	I	emb15A5	11016	B	4	0
mei-2	F57B10.12	I	emb15B5	11016	C	5	0
	C54G4.8	I	emb15C5	11016	C	6	0
col-48	Y54E10BL.2	I	emb15D5	11016	C	7	0
	F59A3.3	I	emb15E5	11016	F	2	0
	K04F10.3	I	emb15F5	11016	F	12	0
	Y110A7A.4	I	emb15G5	11016	H	8	0
	T10B11.9	I	emb15A6	11017	C	2	0
eif-3.I	Y74C10AR.1	I	emb15B6	11017	C	4	0
	F27D4.2	I	emb15C6	11017	C	7	0
	F30A10.2	I	emb15D6	11017	D	6	0
rsr-1	F28D9.1	I	emb15F6	11017	G	3	0
	T04D3.5	I	emb15H6	11017	H	2	0
	C17E4.9	I	emb15A7	11017	H	5	0
gna-2	T23G11.2	I	emb15B7	11018	A	1	0
	Y47H9C.7	I	emb15C7	11018	A	4	0
	T27A3.7	I	emb15D7	11018	A	12	0
rnp-6	Y47G6A.20	I	emb15E7	11018	D	1	0
	R06C1.2	I	emb15F7	11018	D	2	0
rpl-4	B0041.4	I	emb15G7	11018	E	5	0
	ZK858.5	I	emb15H7	11018	E	8	0
	F27D4.5	I	emb15A8	11018	E	9	0
	K02B12.3	I	emb15B8	11018	G	7	0
	E03H4.8	I	emb15C8	11018	G	11	0
	C30F12.1	I	emb15D8	11018	H	6	0
	C53H9.2	I	emb15E8	11019	A	1	0
inx-14	F07A5.1	I	emb15F8	11019	A	11	0
	Y106G6H.6	I	emb15H8	11019	B	1	0
	F26E4.4	I	emb15A9	11019	B	9	0
	F26E4.10	I	emb15B9	11019	C	7	0
	T23D8.3	I	emb15C9	11019	C	11	0
mek-2	Y54E10BL.6	I	emb15D9	11019	E	2	0
	C30F12.6	I	emb15E9	11019	E	3	0
	T21G5.5	I	emb15F9	11019	F	3	0
	C01G8.9	I	emb15G9	11019	G	8	0
	T10B11.8	I	emb15H9	11019	G	9	0
	Y52B11A.9	I	emb15A10	11019	H	5	0
eif-3.E	B0511.10	I	emb15B10	11019	H	10	0
uba-2	W02A11.4	I	emb15C10	11020	A	2	0
	B0205.6	I	emb15D10	11020	B	1	0
nhr-49	K10C3.6	I	emb15E10	11020	B	10	0
unc-11	C32E8.10	I	emb15F10	11020	C	2	0
tfg-1	Y63D3A.5	I	emb15G10	11020	C	7	0
	Y17G9B.3	IV	emb15H10	11020	C	8	0
	F55F8.9	I	emb15A11	11020	C	9	0
uba-2	W02A11.4	I	emb15B11	11020	D	1	0
	Y110A7A.12	I	emb15C11	11020	E	10	0
tba-5	F16D3.1	I	emb15D11	11020	G	1	0
	C30F12.2	I	emb15E11	11020	G	5	0
	Y65B4A.6	I	emb15F11	11020	G	7	0
	F14B4.2	I	emb15G11	11020	G	8	0
pad-1	Y18D10A.13	I	emb15H11	11020	H	7	0
	R06C7.5	I	emb15A12	11020	H	10	0
dpy-14	K02F2.2	I	emb16A1	11021	A	1	0
nrs-1	F22D6.3	I	emb16B1	11021	A	5	0
	Y54E10A.12	I	emb16C1	11021	A	7	0
	ZK973.11	I	emb16D1	11021	B	1	0
	F56C11.6	I	emb16E1	11021	B	7	0
	F55F8.4	I	emb16F1	11021	B	9	0
wve-1	R06C1.3	I	emb16G1	11021	C	1	0
frs-1	T08B2.9	I	emb16H1	11021	C	4	0
	Y47G6A.1	I	emb16A2	11021	D	3	0
erm-1	C01G8.5	I	emb16B2	11021	D	4	0
tre-1	F57B10.7	I	emb16D2	11021	D	8	0
	Y34D9A.1	I	emb16E2	11021	D	9	0
	H27M09.1	I	emb16F2	11021	D	11	0
erm-1	C01G8.5	I	emb16G2	11021	E	4	0
npp-4	Y54E5A.4	I	emb16H2	11021	E	9	0
	C09H6.3	I	emb16A3	11021	E	10	0
	M01B12.5	I	emb16B3	11021	F	7	0
	Y87G2A.8	I	emb16C3	11021	F	9	0
lpd-6	K09H9.6	I	emb16D3	11021	F	10	0
	M01B12.5	I	emb16F3	11021	G	4	0
ser-3	K02F2.6	I	emb16G3	11021	G	11	0
	H25P06.1	I	emb16H3	11021	H	3	0
	Y54E10A.2	I	emb16A4	11021	H	4	0
	B0205.9	I	emb16B4	11021	H	6	0
	T19A6.2	I	emb16C4	11022	A	4	0
bli-4	K04F10.4	I	emb16D4	11022	A	8	0
ser-3	K02F2.6	I	emb16E4	11022	A	10	0
klp-15	M01E11.6	I	emb16F4	11022	B	4	0
	R119.5	I	emb16G4	11022	B	5	0
mat-1	Y110A7A.17	I	emb16H4	11022	B	11	0
	T02E1.3	I	emb16A5	11022	C	7	0
	T23G11.6	I	emb16B5	11022	C	8	0
unc-11	C32E8.10	I	emb16C5	11022	C	10	0
	F22D6.6	I	emb16D5	11022	D	4	0
	T22A3.5	I	emb16E5	11022	D	11	0
	W10D5.3	I	emb16F5	11022	D	12	0
	C27A12.2	I	emb16G5	11022	E	4	0
	T19A6.2	I	emb16H5	11022	E	7	0
	W10D5.3	I	emb16A6	11022	E	10	0
aex-5	F32A7.6	I	emb16B6	11022	F	3	0
vbh-1	Y54E10A.9	I	emb16C6	11022	F	4	0
	B0205.1	I	emb16D6	11022	F	9	0
	F57B10.1	I	emb16E6	11022	F	10	0
aph-2	ZC434.6	I	emb16F6	11022	F	12	0
	F57C9.4	I	emb16G6	11022	G	2	0
	Y110A7A.19	I	emb16H6	11022	H	5	0
pqn-59	R119.4	I	emb16A7	11022	H	10	0
rnp-6	Y47G6A.20	I	emb16B7	11023	A	1	0
gei-11	F32H2.1	I	emb16C7	11023	A	8	0
spe-15	F47G6.4	I	emb16D7	11023	A	12	0
	Y65B4BR.4	I	emb16E7	11023	B	4	0
teg-4	K02F2.3	I	emb16G7	11023	B	12	0
	Y23H5B.6	I	emb16H7	11023	C	3	0
spg-7	Y47G6A.10	I	emb16A8	11023	C	11	0
	F14B4.3	I	emb16B8	11023	C	12	0
prp-4	F22D6.5	I	emb16C8	11023	D	1	0
	Y53C10A.4	I	emb16D8	11023	D	4	0
unc-73	F55C7.7	I	emb16E8	11023	D	8	0
	Y119C1B.8	I	emb16F8	11023	D	10	0
apt-6	R11A5.1	I	emb16G8	11023	D	11	0
	C36B1.8	I	emb16H8	11023	D	12	0
	D2092.1	I	emb16A9	11023	E	1	0
	K04G2.3	I	emb16B9	11023	E	2	0
gld-2	ZC308.1	I	emb16C9	11023	E	5	0
	K07A12.2	I	emb16D9	11023	E	6	0
	Y48G1A.4	I	emb16E9	11023	E	9	0
	T20F10.1	I	emb16F9	11023	E	11	0
bli-4	K04F10.4	I	emb16G9	11023	F	6	0
gei-11	F32H2.1	I	emb16H9	11023	F	11	0
sep-1	Y47G6A.12	I	emb16A10	11023	F	12	0
	F25H5.5	I	emb16B10	11023	G	2	0
hcp-4	T03F1.9	I	emb16C10	11023	G	4	0
	F32A7.5	I	emb16D10	11023	G	6	0
	B0261.1	I	emb16F10	11023	H	3	0
	D2030.6	I	emb16G10	11023	H	5	0
	M01E11.3	I	emb16H10	11023	H	7	0
bli-4	K04F10.4	I	emb16A11	11023	H	10	0
	F56C11.1	I	emb01A5	11024	A	1	0
	W04A4.5	I	emb01B5	11024	A	3	0
	C06A5.1	I	emb01C5	11024	A	5	0
	B0495.6	II	emb01D5	11024	A	11	0
	Y71F9AL.17	I	emb01E5	11024	B	1	0
	F55A12.8	I	emb01F5	11024	B	2	0
hcp-6	Y110A7A.1	I	emb01G5	11024	B	4	0
pbs-3	Y38A8.2	II	emb01H5	11024	B	6	0
	F46F11.9	I	emb01A6	11024	C	2	0
	R53.4	II	emb01C6	11024	C	5	0
	C06G3.6	IV	emb01D6	11024	C	6	0
	F14F11.2	II	emb01E6	11024	C	11	0
	F20G4.1	I	emb01F6	11024	D	2	0
	M01A10.2	I	emb01G6	11024	D	3	0
vig-1	F56D12.5	II	emb01H6	11024	D	8	0
vrs-2	Y87G2A.5	I	emb01A7	11024	E	2	0
	K03H1.10	III	emb01B7	11024	E	7	0
apr-1	K04G2.8	I	emb01C7	11024	F	3	0
mtk-1	B0414.7	I	emb01D7	11024	F	4	0
	R03E1.2	X	emb01F7	11024	F	7	0
	F57F5.1	V	emb01G7	11024	F	8	0
	ZK430.1	II	emb01H7	11024	F	12	0
dyn-1	C02C6.1	X	emb01A8	11024	G	7	0
	K02F2.3	I	emb01B8	11024	H	1	0
	C05C8.7	V	emb01C8	11024	H	5	0
	Y24F12A.2	IV	emb01D8	11024	H	7	0
	F41C3.4	II	emb17A1	11025	A	5	0
msp-3	F26G1.7	II	emb17B1	11025	A	9	0
msp-64	ZK1248.6	II	emb17C1	11025	A	10	0
	F59A6.2	II	emb17D1	11025	B	5	0
	Y17G7B.1	II	emb17E1	11025	B	8	0
msp-142	K05F1.2	II	emb17F1	11025	B	9	0
	T01E8.6	II	emb17G1	11025	D	2	0
msp-50	C34F11.4	II	emb17H1	11025	D	8	0
frh-1	F59G1.7	II	emb17A2	11025	D	9	0
	T14B4.2	II	emb17B2	11025	D	12	0
	F14D2.11	II	emb17C2	11025	E	3	0
	F43E2.2	II	emb17D2	11025	E	6	0
	ZK970.4	II	emb17E2	11025	E	7	0
	C16C8.14	II	emb17F2	11025	E	11	0
	Y38E10A.24	II	emb17G2	11025	F	1	0
msp-63	K05F1.7	II	emb17H2	11025	F	9	0
msp-40	C33F10.9	II	emb17A3	11025	G	7	0
msp-152	ZK546.6	II	emb17B3	11025	G	10	0
lsm-1	F40F8.9	II	emb17C3	11025	H	5	0
	F45E12.5	II	emb16B11	11026	B	1	0
	Y8A9A.3	II	emb16C11	11026	B	2	0
iff-2	F54C9.1	II	emb16D11	11026	C	6	0
arl-1	F54C9.10	II	emb16E11	11026	D	9	0
	F14D2.2	II	emb16F11	11026	D	11	0
	C09H10.10	II	emb16G11	11026	F	3	0
	D2089.2	II	emb16A12	11026	G	8	0
	T01D1.4	II	emb16B12	11026	H	3	0
	EEED8.3	II	emb17D3	11027	B	6	0
evl-20	F22B5.1	II	emb17E3	11027	B	7	0
rab-21	T01B7.3	II	emb17F3	11027	D	3	0
	Y48C3A.10	II	emb17G3	11027	E	2	0
	T09A5.6	II	emb17H3	11027	G	1	0
	ZK892.7	II	emb17A4	11027	G	2	0
	C16C8.4	II	emb17C4	11028	C	2	0
	F15A4.2	II	emb17D4	11028	C	10	0
	R53.6	II	emb17E4	11028	D	1	0
	R05H5.5	II	emb17F4	11028	D	5	0
	K01C8.6	II	emb17G4	11028	D	8	0
	W09G10.3	II	emb17H4	11028	E	2	0
	T24H10.7	II	emb17A5	11028	E	5	0
	T13H5.5	II	emb17B5	11028	H	7	0
agt-2	F09E5.13	II	emb17C5	11028	H	9	0
	F59H6.9	II	emb17D5	11029	B	4	0
	C09H10.8	II	emb17E5	11029	C	3	0
	R07G3.6	II	emb17F5	11029	D	2	0
nos-1	R03D7.7	II	emb17G5	11029	D	10	0
	C08F1.3	II	emb17H5	11029	D	12	0
	T02G5.13	II	emb17A6	11029	E	5	0
	E02H1.1	II	emb17B6	11029	E	7	0
	F23F1.5	II	emb17C6	11029	E	9	0
	F45C12.12	II	emb17D6	11029	F	1	0
	Y49F6B.1	II	emb17E6	11029	G	2	0
	F57C2.2	II	emb17F6	11029	G	5	0
	F13H8.9	II	emb17G6	11029	G	10	0
	Y17G7B.14	II	emb17H6	11030	A	7	0
	ZK546.15	II	emb17A7	11030	B	4	0
	F10B5.2	II	emb17B7	11030	D	6	0
	Y53F4B.22	II	emb17C7	11030	E	8	0
	Y48C3A.11	II	emb17D7	11030	F	8	0
	Y57A10A.27	II	emb17E7	11030	F	12	0
eat-2	Y48B6A.4	II	emb17F7	11031	E	12	0
	K01C8.2	II	emb17G7	11031	F	1	0
nas-7	C07D10.4	II	emb17H7	11031	H	6	0
nhx-2	B0495.4	II	emb17A8	11032	A	7	0
	Y48B6A.1	II	emb17B8	11032	B	11	0
	F48A11.5	II	emb17C8	11032	D	6	0
	C27H5.4	II	emb17D8	11032	E	1	0
nhx-6	F58E1.6	II	emb17E8	11032	G	6	0
	W02B8.3	II	emb17F8	11032	H	9	0
	Y46G5A.31	II	emb17G8	11032	H	10	0
	ZK546.1	II	emb17H8	11032	H	11	0
tre-5	C23H3.7	II	emb17A9	11033	A	1	0
	T13B5.8	II	emb17B9	11033	A	11	0
pqn-95	ZK1067.7	II	emb17C9	11033	A	12	0
	R53.2	II	emb17D9	11033	C	9	0
	Y46G5A.4	II	emb17E9	11033	D	2	0
	W02B12.10	II	emb17F9	11033	D	5	0
nos-2	ZK1127.1	II	emb17G9	11033	D	7	0
	Y38E10A.6	II	emb17H9	11033	E	1	0
	C25H3.7	II	emb17A10	11033	E	12	0
rab-7	W03C9.3	II	emb17C10	11033	G	3	0
	F10E7.2	II	emb17D10	11033	G	9	0
	Y57G7A.5	II	emb17E10	11033	H	7	0
rsp-2	W02B12.2	II	emb18A1	11034	A	4	0
	M01D1.8	II	emb18B1	11034	A	5	0
	C41H7.4	II	emb18C1	11034	A	12	0
	F14E5.5	II	emb18D1	11034	B	4	0
pqn-85	Y43H11AL.3	II	emb18E1	11034	B	7	0
	W02B12.9	II	emb18F1	11034	C	5	0
	Y53C12B.2	II	emb18G1	11034	D	1	0
	C01F1.2	II	emb18H1	11034	D	5	0
	Y62F5A.1	II	emb18A2	11034	D	6	0
	Y53C12A.4	II	emb18B2	11034	D	8	0
	F43E2.7	II	emb18C2	11034	D	11	0
	M195.2	II	emb18D2	11034	D	12	0
	C41C4.6	II	emb18E2	11034	E	11	0
	T06D8.6	II	emb18F2	11034	F	2	0
	T25D3.2	II	emb18G2	11034	F	3	0
	Y48B6A.13	II	emb18H2	11034	F	7	0
	F54D5.5	II	emb18A3	11034	F	8	0
	Y17G7B.4	II	emb18B3	11034	F	10	0
sqv-7	C52E12.3	II	emb18C3	11034	G	9	0
sqv-2	Y110A2AL.14	II	emb18D3	11034	G	10	0
	C32D5.12	II	emb18E3	11034	G	11	0
	C41H7.6	II	emb18F3	11034	H	3	0
	Y62F5A.1	II	emb18G3	11034	H	5	0
	R05F9.10	II	emb18H3	11034	H	7	0
	B0491.5	II	emb18A4	11034	H	8	0
ooc-3	B0334.11	II	emb17F10	11035	A	9	0
	C06A8.2	II	emb17G10	11035	A	11	0
	T08H4.3	II	emb17A11	11035	D	1	0
etr-1	T01D1.2	II	emb17B11	11035	D	6	0
agt-2	F09E5.13	II	emb17C11	11035	E	1	0
	C23H3.5	II	emb17D11	11035	E	5	0
col-84	K12D12.3	II	emb17E11	11035	F	1	0
	C50D2.1	II	emb17F11	11035	F	11	0
	F59E12.6	II	emb17G11	11035	G	5	0
	T07D3.4	II	emb17H11	11035	G	8	0
vab-19	T22D2.1	II	emb17A12	11035	G	9	0
	Y54G11A.7	II	emb17B12	11035	H	7	0
	ZK669.4	II	emb17C12	11035	H	9	0
spdl-1	C06A8.5	II	emb18B4	11036	A	1	0
0	F21H12.5	II	emb18C4	11036	A	8	0
die-1	C18D1.1	II	emb18D4	11036	B	4	0
	Y48E1B.5	II	emb18E4	11036	B	9	0
	C24H12.5	II	emb18F4	11036	B	10	0
	C08H9.3	II	emb18G4	11036	B	11	0
	T26C5.3	II	emb18H4	11036	C	7	0
	R53.7	II	emb18A5	11036	D	1	0
vhp-1	F08B1.1	II	emb18B5	11036	D	4	0
	Y17G7B.2	II	emb18C5	11036	D	6	0
hsp-4	F43E2.8	II	emb18D5	11036	D	7	0
	T06D8.2	II	emb18E5	11036	D	9	0
stc-1	F54C9.2	II	emb18F5	11036	E	2	0
	R05F9.6	II	emb18G5	11036	E	5	0
gei-14	K01C8.5	II	emb18H5	11036	E	9	0
scc-1	F10G7.4	II	emb18A6	11036	F	3	0
	E04F6.4	II	emb18B6	11036	F	9	0
	F09D1.1	II	emb18C6	11036	G	7	0
	B0495.2	II	emb18D6	11036	G	10	0
krs-1	T02G5.9	II	emb18E6	11036	H	6	0
trs-1	C47D12.6	II	emb18F6	11036	H	11	0
	C07E3.1	II	emb18G6	11037	A	1	0
	T21B10.3	II	emb18H6	11037	A	4	0
alg-2	T07D3.7	II	emb18A7	11037	A	7	0
cdh-11	B0034.3	II	emb18B7	11037	A	9	0
	C47D12.2	II	emb18C7	11037	B	1	0
	T08H4.1	II	emb18D7	11037	B	4	0
	Y48B6A.3	II	emb18E7	11037	B	7	0
	T01H3.2	II	emb18F7	11037	B	8	0
unc-52	ZC101.2	II	emb18G7	11037	C	9	0
	R06A4.8	II	emb18H7	11037	C	10	0
let-268	F52H3.1	II	emb18A8	11037	D	1	0
	F42G2.6	II	emb18B8	11037	D	2	0
	F59A6.5	II	emb18C8	11037	D	9	0
	T05C1.4	II	emb18D8	11037	E	5	0
bli-1	C09G5.6	II	emb18E8	11037	E	6	0
	W09B6.1	II	emb18F8	11037	E	10	0
	K01G5.8	III	emb18G8	11037	E	11	0
cyp-14	F39H2.2	I	emb18H8	11037	F	12	0
	Y38A8.3	II	emb18A9	11037	G	3	0
sec-5	T23G7.4	II	emb18B9	11037	G	5	0
	T19E10.1	II	emb18C9	11037	H	3	0
	R06F6.2	II	emb18D9	11037	H	5	0
	C18E9.10	II	emb18E9	11037	H	10	0
	T09F3.1	II	emb18F9	11038	B	5	0
cdk-9	H25P06.2	I	emb18G9	11038	B	6	0
	C07E3.2	II	emb18H9	11038	B	9	0
	T10B9.4	II	emb18A10	11038	B	12	0
	R05G9.3	II	emb18B10	11038	C	4	0
	W03H9.4	II	emb18C10	11038	C	7	0
gip-2	C45G3.3	I	emb18D10	11038	C	11	0
	Y45F3A.1	III	emb18E10	11038	D	1	0
	F43G6.9	II	emb18F10	11038	D	7	0
vha-6	VW02B12L.1	II	emb18G10	11038	D	9	0
cdk-9	H25P06.2	I	emb18H10	11038	D	10	0
	ZK1067.6	II	emb18A11	11038	D	12	0
	K07A12.5	I	emb18B11	11038	E	1	0
	F43G9.12	I	emb18C11	11038	E	6	0
tba-4	F44F4.11	II	emb18D11	11038	F	5	0
dcp-66	C26C6.5	I	emb18E11	11038	F	7	0
	D1043.1	II	emb18F11	11038	F	12	0
	F27D4.1	I	emb18G11	11038	H	1	0
	C41C4.8	II	emb18H11	11038	H	5	0
rsp-7	D2089.1	II	emb18A12	11038	H	8	0
	Y48A6B.11	III	emb19A1	11039	A	1	0
rpl-20	E04A4.8	IV	emb19B1	11039	A	5	0
	K01H12.1	IV	emb19C1	11039	A	7	0
egl-18	F55A8.1	IV	emb19D1	11039	A	10	0
lrs-1	R74.1	III	emb19E1	11039	B	4	0
	R10H10.4	IV	emb19F1	11039	B	7	0
egl-18	F55A8.1	IV	emb19G1	11039	B	8	0
msp-55	C09B9.6	IV	emb19H1	11039	B	12	0
	H38K22.1	III	emb19A12	11039	C	3	0
	F23B2.13	IV	emb19B2	11039	C	4	0
his-33	F17E9.13	IV	emb19C2	11039	D	11	0
	F38A5.10	IV	emb19D2	11039	E	8	0
	F29D11.2	I	emb19E2	11039	F	3	0
	F08B4.3	IV	emb19F2	11039	F	6	0
	T05C12.10	II	emb19G2	11039	G	1	0
	F43D9.1	III	emb19H2	11039	H	1	0
	F29B9.10	IV	emb19A3	11039	H	5	0
his-32	F17E9.10	IV	emb19B3	11040	A	11	0
	C09G9.7	IV	emb19C3	11040	B	4	0
	F21D5.8	IV	emb19D3	11040	B	5	0
	Y45F10D.4	IV	emb19E3	11040	B	8	0
his-62	F55G1.3	IV	emb19F3	11040	D	1	0
	Y11D7A.15	IV	emb19G3	11040	D	9	0
	ZK616.6	IV	emb19H3	11040	D	12	0
	Y59H11AM.1	IV	emb19A4	11040	F	1	0
his-55	F54E12.1	IV	emb19B4	11040	F	5	0
vab-2	Y37E11AR.6	IV	emb19C4	11040	G	1	0
npp-20	Y77E11A.13	IV	emb19D4	11041	A	7	0
	C42C1.3	IV	emb19E4	11041	B	8	0
	C49C8.6	IV	emb19F4	11041	D	8	0
arf-6	Y116A8C.12	IV	emb19G4	11041	E	2	0
	T12G3.5	IV	emb19H4	11041	E	8	0
	Y55F3AM.1	IV	emb19A5	11041	F	3	0
	JC8.4	IV	emb19B5	11041	H	3	0
	Y77E11A.9	IV	emb19C5	11042	A	4	0
	Y64G10A.2	IV	emb19D5	11042	B	10	0
	C28C12.4	IV	emb19E5	11042	D	6	0
	F20C5.3	IV	emb19F5	11042	D	12	0
	Y55F3BR.8	IV	emb19G5	11042	E	4	0
prx-14	R07H5.1	IV	emb19H5	11042	F	7	0
	F11E6.6	IV	emb19A6	11042	G	9	0
	C49H3.8	IV	emb19B6	11043	D	6	0
	K01H12.2	IV	emb19C6	11043	D	8	0
	K01A6.4	IV	emb19D6	11043	E	6	0
	T01B11.4	IV	emb19E6	11043	E	8	0
	Y62E10A.15	IV	emb19F6	11043	G	10	0
	C33H5.7	IV	emb19G6	11044	B	1	0
	C46A5.5	IV	emb19H6	11044	C	4	0
	R08C7.4	IV	emb19A7	11044	C	12	0
	Y62E10A.14	IV	emb19B7	11044	D	7	0
	F08G5.1	IV	emb19C7	11044	D	9	0
	Y62E10A.17	IV	emb19D7	11044	E	8	0
	C42C1.5	IV	emb19E7	11044	F	10	0
	Y54G2A.17	IV	emb19F7	11045	A	8	0
	C01F6.2	IV	emb19G7	11045	A	10	0
	Y37E11AM.1	IV	emb19H7	11045	B	3	0
	F49E11.7	IV	emb19A8	11045	B	5	0
frk-1	T04B2.2	IV	emb19B8	11045	C	4	0
	Y45F10D.11	IV	emb19C8	11045	F	7	0
	C09G12.9	IV	emb19D8	11045	G	5	0
map-2	Y116A8A.9	IV	emb19E8	11045	G	9	0
	F52G2.3	IV	emb19F8	11046	A	11	0
	C09G9.4	IV	emb19G8	11046	D	5	0
	Y55F3AR.3	IV	emb19H8	11046	E	11	0
	Y73F8A.24	IV	emb19A9	11046	F	4	0
rsp-6	C33H5.12	IV	emb19B9	11047	A	8	0
	C17H12.1	IV	emb19C9	11047	B	5	0
	F55B11.2	IV	emb19D9	11047	B	12	0
	B0513.7	IV	emb19E9	11047	D	2	0
	Y41E3.1	IV	emb19F9	11047	D	3	0
let-60	ZK792.6	IV	emb19G9	11047	D	11	0
rps-5	T05E11.1	IV	emb19H9	11047	E	11	0
	Y105C5A.1	IV	emb19A10	11047	F	2	0
	F37C4.4	IV	emb19B10	11047	F	9	0
eps-8	Y57G11C.24	IV	emb19C10	11047	F	10	0
	F42G8.10	IV	emb19D10	11047	H	8	0
col-117	T28C6.4	IV	emb19E10	11048	B	7	0
	M04B2.2	IV	emb19F10	11048	C	6	0
	K08D12.3	IV	emb19G10	11048	E	3	0
	T20D3.5	IV	emb19H10	11048	E	4	0
lpd-8	R10H10.1	IV	emb19A11	11048	E	5	0
	ZC477.2	IV	emb19B11	11048	E	12	0
	C06A6.2	IV	emb19C11	11048	F	8	0
	Y66H1A.2	IV	emb19D11	11048	G	4	0
npp-20	Y77E11A.13	IV	emb19E11	11048	H	6	0
col-133	F52B11.4	IV	emb19F11	11048	H	9	0
	C06G3.5	IV	emb19G11	11048	H	11	0
	F44D12.8	IV	emb20A1	11049	A	11	0
msh-5	F09E8.3	IV	emb20B1	11049	B	3	0
	Y57G11C.31	IV	emb20C1	11049	B	12	0
col-131	C39E9.3	IV	emb20D1	11049	C	1	0
	C26B2.1	IV	emb20E1	11049	C	5	0
	C55C3.5	IV	emb20F1	11049	D	4	0
	Y37A1B.2	IV	emb20G1	11049	E	5	0
	F29B9.8	IV	emb20H1	11049	E	12	0
egl-18	F55A8.1	IV	emb20A2	11049	F	2	0
csn-4	Y55F3AM.15	IV	emb20B2	11049	F	3	0
csn-5	B0547.1	IV	emb20C2	11049	F	6	0
	T20D3.3	IV	emb20D2	11049	F	9	0
	ZC168.3	IV	emb20E2	11049	F	10	0
pmk-2	F42G8.3	IV	emb20F2	11049	F	11	0
skn-1	T19E7.2	IV	emb20G2	11049	F	12	0
	AC7.1	IV	emb20H2	11049	G	7	0
	T13A10.11	IV	emb20A3	11049	G	10	0
	R102.5	IV	emb20B3	11049	H	3	0
dli-1	C39E9.14	IV	emb20C3	11050	A	1	0
	Y55F3AM.3	IV	emb20D3	11050	A	10	0
	F07C6.4	IV	emb20E3	11050	A	11	0
	C39E9.11	IV	emb20F3	11050	B	1	0
	C02B10.5	IV	emb20G3	11050	B	10	0
	F07C6.4	IV	emb20H3	11050	C	1	0
	F07C6.4	IV	emb20A4	11050	C	11	0
	Y45F10D.9	IV	emb20B4	11050	D	2	0
	T01B11.2	IV	emb20C4	11050	D	3	0
	F20D12.4	IV	emb20D4	11050	D	12	0
	T05E11.5	IV	emb20E4	11050	E	3	0
	F21D5.1	IV	emb20F4	11050	E	7	0
	C39E9.10	IV	emb20G4	11050	F	1	0
	R02D3.3	IV	emb20H4	11050	F	10	0
	Y45F10B.13	IV	emb20A5	11050	G	3	0
ers-3	T07A9.2	IV	emb20B5	11050	G	4	0
pqn-22	C46G7.4	IV	emb20C5	11050	G	7	0
	F08B4.1	IV	emb20D5	11050	G	9	0
	B0035.5	IV	emb20E5	11050	H	8	0
	Y77E11A.7	IV	emb20F5	11051	A	1	0
	F38E11.5	IV	emb20G5	11051	A	11	0
	C33H5.9	IV	emb20H5	11051	B	1	0
	B0212.3	IV	emb20A6	11051	B	4	0
uba-1	C47E12.5	IV	emb20B6	11051	B	11	0
dnc-1	ZK593.5	IV	emb20C6	11051	B	12	0
	ZK792.5	IV	emb20D6	11051	C	3	0
rec-8	W02A2.6	IV	emb20E6	11051	D	2	0
eps-8	Y57G11C.24	IV	emb20F6	11051	D	4	0
	R08C7.10	IV	emb20G6	11051	D	7	0
pam-1	F49E8.3	IV	emb20A7	11051	D	10	0
	R13A1.2	IV	emb20B7	11051	D	11	0
	F52B11.3	IV	emb20C7	11051	E	5	0
	F20D12.2	IV	emb20D7	11051	E	11	0
	T26C12.1	IV	emb20E7	11051	F	2	0
cul-6	K08E7.7	IV	emb20F7	11051	F	3	0
	Y55D9A.1	IV	emb20G7	11051	F	4	0
	ZK550.3	IV	emb20H7	11051	F	5	0
eps-8	Y57G11C.24	IV	emb20A8	11051	F	7	0
	W08D2.5	IV	emb20B8	11051	F	8	0
	M18.5	IV	emb20C8	11051	F	12	0
	F29B9.2	IV	emb20D8	11051	G	11	0
	F53H1.1	IV	emb20E8	11051	H	6	0
pqn-22	C46G7.4	IV	emb20F8	11051	H	7	0	protein product of this gene is predicted to contain a glutamine/asparagine (Q/N)-rich ('prion') domain, by the algorithm of Michelitsch and Weissman (as of the WS77 release of WormBase, i.e., in wormpep77).
	Y76B12C.7	IV	emb20G8	11052	A	3	0
mpk-1	F43C1.2	III	emb20H8	11052	A	8	0
pcm-1	C10F3.5	V	emb20A9	11052	A	9	0
dpy-30	ZK863.6	V	emb20B9	11052	A	10	0
mpk-1	F43C1.2	III	emb20C9	11052	A	11	0
	Y41E3.9	IV	emb20D9	11052	B	1	0
	Y41E3.11	IV	emb20E9	11052	C	1	0
ceh-18	ZC64.3	X	emb20F9	11052	C	9	0
cyp-7	Y75B12B.2	V	emb20G9	11052	C	11	0
	F20D12.1	IV	emb20H9	11052	D	1	0
apx-1	K08D9.3	V	emb20B10	11052	E	8	0
cct-4	K01C8.10	II	emb20C10	11052	E	10	0
gex-2	F56A11.1	IV	emb20D10	11052	F	2	0
end-1	F58E10.2	V	emb20E10	11052	F	7	0
cct-1	T05C12.7	II	emb20F10	11052	F	8	0
eat-6	B0365.3	V	emb20G10	11052	F	9	0
cct-5	C07G2.3	III	emb20H10	11052	F	10	0
gld-1	T23G11.3	I	emb20B11	11052	H	9	0
mel-26	ZK858.4	I	emb21A1	11053	A	5	0
emb-5	T04A8.14	III	emb21B1	11053	A	8	0
nhr-2	C32F10.6	I	emb21D1	11053	C	2	0
	ZK673.3	II	emb21E1	11053	C	9	0
pop-1	W10C8.2	I	emb21F1	11053	D	2	0
bli-4	K04F10.4	I	emb21G1	11053	D	4	0
let-70	M7.1	IV	emb21H1	11053	D	7	0
smn-1	C41G7.1	I	emb21A2	11053	D	9	0
cul-1	D2045.6	III	emb21B2	11053	E	3	0
bli-4	K04F10.4	I	emb21C2	11053	E	4	0
par-1	H39E23.1	V	emb21D2	11053	F	2	0
cdc-42	R07G3.1	II	emb21E2	11053	F	4	0
let-60	ZK792.6	IV	emb21F2	11053	F	8	0
lag-1	K08B4.1	IV	emb21G2	11053	G	7	0
mel-11	C06C3.1	II	emb21A3	11053	H	5	0
	C25E10.11	V	emb20C11	11054	B	5	0
	C53A5.1	V	emb20D11	11054	B	11	0
	Y51A2A.4	V	emb20E11	11054	C	6	0
	C13F10.2	V	emb20F11	11054	C	12	0
	C15H11.8	V	emb20G11	11054	D	5	0
his-41	C50F4.5	V	emb20H11	11054	D	6	0
	ZC116.2	V	emb20A12	11054	E	5	0
his-8	F45F2.12	V	emb20B12	11054	G	4	0
	F36D3.1	V	emb20C12	11054	G	8	0
	T15B7.1	V	emb21C3	11055	F	7	0
oig-3	Y50E8A.3	V	emb21D3	11055	G	7	0
	Y57E12AL.6	V	emb21E3	11055	H	2	0
	F09C6.10	V	emb21F3	11055	H	3	0
	Y37D8A.18	III	emb21G3	11055	H	8	0
	Y39B6A.13	V	emb21H3	11056	A	12	0
	CD4.3	V	emb21A4	11056	F	3	0
arx-5	Y37D8A.1	III	emb21B4	11056	G	6	0
	ZC196.8	V	emb21C4	11057	B	10	0
	CD4.4	V	emb21D4	11057	F	10	0
	F36D3.1	V	emb21E4	11058	A	6	0
	Y39B6A.16	V	emb21F4	11058	C	4	0
	C37C3.3	V	emb21G4	11058	H	11	0
col-155	F55C10.3	V	emb21H4	11059	A	1	0
	Y105E8A.19	I	emb21A5	11059	A	2	0
	R05D8.7	V	emb21B5	11059	A	3	0
	T05H4.4	V	emb21C5	11059	B	10	0
	F46B6.9	V	emb21D5	11059	E	5	0
	K10D6.2	V	emb21E5	11059	F	5	0
	F35B12.5	V	emb21F5	11059	F	8	0
col-157	T11F9.9	V	emb21G5	11059	F	10	0
	C04F5.8	V	emb21H5	11059	G	1	0
col-154	F55C10.2	V	emb21A6	11059	G	10	0
	F31F7.1	V	emb21B6	11060	A	9	0
ceh-27	F46F3.1	V	emb21C6	11060	B	2	0
	Y75B12B.4	V	emb21D6	11060	B	10	0
srd-26	T02B5.4	V	emb21E6	11060	C	7	0
	T05H4.5	V	emb21F6	11060	D	4	0
	B0462.3	V	emb21G6	11060	E	6	0
srg-31	T07H8.5	V	emb21H6	11060	G	5	0
srd-28	M01B2.2	V	emb21A7	11060	G	8	0
fat-7	F10D2.9	V	emb21B7	11061	F	8	0
ceh-35	F56A12.1	V	emb21C7	11062	A	5	0
hut-1	Y111B2A.20	III	emb21D7	11062	C	1	0
srh-132	T27C5.5	V	emb21E7	11062	D	8	0
	W01A11.2	V	emb21F7	11062	F	12	0
	ZC250.3	V	emb21G7	11063	C	3	0
srh-28	ZC404.5	V	emb21H7	11063	D	3	0
str-81	T26H2.6	V	emb21A8	11063	D	8	0
csn-1	Y59A8A.1	V	emb21B8	11063	G	5	0
	Y39B6A.39	V	emb21C8	11063	H	7	0
	C15H11.2	V	emb21D8	11063	H	10	0
	C18D4.2	V	emb21E8	11064	B	6	0
	T18H9.6	V	emb21F8	11064	H	2	0
	Y80D3A.5	V	emb21G8	11065	A	11	0
	F36G9.3	V	emb21H8	11065	B	5	0
	R10D12.10	V	emb21A9	11065	F	3	0
	F18E2.1	V	emb21B9	11065	F	9	0
	F40G12.10	V	emb21C9	11065	H	5	0
	Y111B2A.11	III	emb21D9	11066	D	5	0
	Y105E8B.2	I	emb21E9	11066	D	6	0
sqv-4	F29F11.1	V	emb21F9	11066	H	5	0
	Y105E8A.17	I	emb21G9	11067	A	5	0
snf-10	Y32F6A.2	V	emb21H9	11067	A	6	0
pqn-80	Y111B2A.14	III	emb21A10	11067	B	10	0
taf-1	W04A8.7	I	emb21B10	11067	G	8	0
	C52E4.6	V	emb21E10	11068	A	12	0
	K03B4.1	V	emb21F10	11068	D	6	0
	R186.1	V	emb21G10	11068	E	11	0
hil-6	F59A7.4	V	emb21H10	11068	F	5	0
atp-5	C06H2.1	V	emb21A11	11068	F	6	0
	F53F4.10	V	emb21C11	11068	G	7	0
pas-1	C15H11.7	V	emb21D11	11068	G	9	0
col-43	ZC513.8	V	emb21E11	11069	C	2	0
	K07B1.5	V	emb21F11	11069	D	1	0
spn-4	ZC404.8	V	emb21G11	11069	E	9	0
	T23B12.2	V	emb21H11	11069	F	1	0
	K10D6.2	V	emb21A12	11069	F	2	0
	F32D1.5	V	emb21B12	11069	F	11	0
fmo-14	F53F4.5	V	emb22A1	11070	A	11	0
	T22H9.1	V	emb22B1	11070	B	4	0
	F14H8.1	V	emb22C1	11070	B	9	0
nas-9	C37H5.9	V	emb22D1	11070	C	6	0
ceh-32	W05E10.3	V	emb22E1	11070	D	1	0
	T21C9.12	V	emb22F1	11070	E	9	0
	C56A3.8	V	emb22G1	11070	G	1	0
	F25B4.6	V	emb22H1	11070	G	5	0
	H24G06.1	V	emb22A2	11070	G	7	0
pho-1	EGAP2.3	II	emb22B2	11070	G	8	0
sun-1	F57B1.2	V	emb22C2	11070	G	9	0
	C52E4.6	V	emb22D2	11070	H	4	0
	T28H10.3	V	emb22E2	11070	H	5	0
	F25B3.6	V	emb22F2	11071	A	6	0
	F09F3.5	V	emb22G2	11071	A	9	0
	F55B12.5	V	emb22A3	11071	C	3	0
let-413	F26D11.11	V	emb22C3	11071	C	8	0
	K12B6.1	V	emb22D3	11071	C	12	0
	C14C10.3	V	emb22E3	11071	D	9	0
	T08B1.1	V	emb22F3	11071	E	2	0
	Y51A2D.7	V	emb22G3	11071	E	9	0
	T01C3.1	V	emb22H3	11071	E	10	0
	T08B1.6	V	emb22A4	11071	F	5	0
unc-112	C47E8.7	V	emb22B4	11071	F	9	0
psa-1	Y113G7B.23	V	emb22C4	11071	F	10	0
egr-1	T27C4.4	V	emb22D4	11071	F	11	0
	C01B7.4	V	emb22E4	11071	G	8	0
drs-2	F10C2.6	V	emb22F4	11071	H	1	0
	T10B5.5	V	emb22G4	11071	H	3	0
	F26F2.7	V	emb22H4	11071	H	6	0
duo-1	F38B7.5	V	emb22A5	11071	H	9	0
atn-1	W04D2.1	V	emb22B5	11072	A	6	0
	PAR2.4	III	emb22C5	11072	B	1	0
	F23B12.7	V	emb22D5	11072	B	3	0
egr-1	T27C4.4	V	emb22E5	11072	B	6	0
daf-11	B0240.3	V	emb22F5	11072	C	3	0
	C37C3.6	V	emb22G5	11072	D	7	0
	Y113G7C.1	V	emb22H5	11072	E	6	0
vrs-1	ZC513.4	V	emb22A6	11072	E	7	0
scc-3	F18E2.3	V	emb22B6	11072	F	3	0
klp-19	Y43F4B.6	III	emb22C6	11072	G	2	0
	C14C10.4	V	emb22D6	11072	G	7	0
	F54D11.2	V	emb22E6	11072	H	2	0
	ZC376.6	V	emb22F6	11072	H	6	0
	F02C9.3	V	emb22G6	11072	H	7	0
	F14B8.4	X	emb22H6	11073	C	8	0
	Y48D7A.1	X	emb22A7	11073	C	10	0
	W06D11.3	X	emb22B7	11073	E	11	0
	H18N23.2	X	emb22C7	11073	G	6	0
	C07D8.2	X	emb22D7	11074	B	9	0
aps-2	F02E8.3	X	emb22E7	11074	D	2	0
	B0272.2	X	emb22F7	11074	D	9	0
	F45B8.2	X	emb22G7	11075	A	12	0
hnd-1	C44C10.8	X	emb22H7	11075	E	2	0
	W06B11.3	X	emb22A8	11075	F	7	0
hlh-29	F31A3.4	X	emb22B8	11075	G	5	0
	C18B2.1	X	emb22C8	11076	C	8	0
apt-7	F53H8.1	X	emb22D8	11076	E	12	0
	C09B8.5	X	emb22E8	11076	F	10	0
ceh-40	F17A2.5	X	emb22F8	11076	F	11	0
vit-3	F59D8.1	X	emb22G8	11076	H	7	0
prx-12	F08B12.2	X	emb22H8	11077	D	2	0
ifd-1	R04E5.10	X	emb22A9	11078	F	11	0
	F22A3.6	X	emb22B9	11079	A	8	0
sox-2	K08A8.2	X	emb22C9	11079	B	12	0
	M03F4.6	X	emb22D9	11079	C	7	0
fkh-2	T14G12.4	X	emb22E9	11079	E	10	0
	T04G9.7	X	emb22F9	11079	F	3	0
lec-9	C16H3.2	X	emb22G9	11079	F	8	0
	F46F2.3	X	emb22H9	11079	H	7	0
gpa-12	F18G5.3	X	emb22A10	11080	B	9	0
lon-2	C39E6.1	X	emb22B10	11080	C	12	0
lsy-2	F49H12.1	X	emb22C10	11080	E	8	0
col-184	F15A2.1	X	emb22D10	11080	F	6	0
	F47G3.3	X	emb22E10	11080	F	12	0
	T04G9.3	X	emb22F10	11080	H	7	0
gas-1	K09A9.5	X	emb22G10	11081	B	2	0
	K10C2.4	X	emb22H10	11081	C	1	0
	Y71H10B.1	X	emb22A11	11081	D	7	0
sgk-1	W10G6.2	X	emb22B11	11081	E	2	0
syd-9	ZK867.1	X	emb22C11	11081	E	5	0
ifd-2	F25E2.4	X	emb22D11	11081	E	6	0
cab-1	C23H4.1	X	emb22E11	11081	F	2	0
	F17H10.1	X	emb22F11	11081	F	8	0
eft-4	R03G5.1	X	emb22G11	11081	H	4	0
ptr-24	F46G10.5	X	emb23A1	11082	A	8	0
	F25E2.2	X	emb23D1	11082	E	3	0
gei-12	F52D2.4	X	emb23F1	11082	E	11	0
	F52E4.7	X	emb23H1	11082	H	9	0
unc-84	F54B11.3	X	emb23A2	11083	A	3	0
mdf-2	Y69A2AR.30	IV	emb23D2	11201	A	1	0
	F52C6.3	II	emb23E2	11201	A	3	0
fncm-1	F56A3.1	I	emb23G2	11201	A	5	0
	H38K22.2	III	emb23H2	11201	A	11	0
	T25G3.3	I	emb23A3	11201	B	1	0
set-1	T26A5.7	III	emb23B3	11201	B	3	0
	B0393.6	III	emb23D3	11201	B	10	0
	C27D9.1	II	emb23F3	11201	C	4	0
eca-39	K02A4.1	X	emb23G3	11201	E	2	0
let-805	H19M22.2	III	emb23H3	11201	E	9	0
gip-1	H04J21.3	III	emb23A4	11201	E	11	0
hrs-1	T11G6.1	IV	emb23B4	11201	F	2	0
dsh-2	C27A2.6	II	emb23D4	11201	F	4	0
	ZK858.7	I	emb23E4	11201	F	5	0
	C29E4.8	III	emb23F4	11201	F	10	0
	R144.7	III	emb23G4	11201	F	12	0
	F26H11.1	II	emb23H4	11201	G	2	0
	F01G4.4	IV	emb23A5	11201	G	4	0
let-805	H19M22.2	III	emb23B5	11201	G	10	0
spk-1	B0464.5	III	emb23C5	11201	G	11	0
	D2024.5	IV	emb23D5	11201	H	2	0
	F08B4.5	IV	emb23E5	11201	H	5	0
	Y61A9LA.5	V	emb23G5	11202	A	10	0
	Y42G9A.4	III	emb23A6	11202	D	1	0
ckr-1	T23B3.4	I	emb23B6	11202	D	5	0
	C03D6.5	I	emb23C6	11202	D	10	0
rab-8	D1037.4	I	emb23E6	11202	F	8	0
	F32B5.6	I	emb23F6	11202	F	12	0
cdt-1	Y54E10A.15	I	emb23G6	11203	A	2	0
	ZK1127.7	II	emb23H6	11203	A	12	0
	F39B2.1	I	emb23A7	11203	B	1	0
	F52C6.12	II	emb23D7	11203	C	3	0
	F52C6.2	II	emb23E7	11203	C	5	0
	F10D11.6	I	emb23F7	11203	D	2	0
	M01B12.5	I	emb23G7	11203	E	2	0
	F59E12.3	II	emb23A8	11203	G	9	0
	F31E8.6	II	emb23B8	11203	H	6	0
	F52C6.12	II	emb23C8	11204	D	1	0
mig-5	T05C12.6	II	emb23D8	11204	D	4	0
vab-2	Y37E11AR.6	IV	emb23E8	11204	D	8	0
	B0545.4	IV	emb23G8	11204	E	8	0
dsh-1	C34F11.9	II	emb23H8	11204	F	3	0
dsh-1	C34F11.9	II	emb23A9	11204	F	4	0
	ZK669.1	II	emb23C9	11204	G	5	0
	R102.5	IV	emb23D9	11204	G	11	0
bcc-1	M7.3	IV	emb23F9	11204	H	7	0
ppp-1	C15F1.4	II	emb23G9	11205	D	4	0
	C44B12.1	IV	emb23H9	11205	G	1	0
hst-1	F08B4.6	IV	emb23B10	11205	H	2	0
	W05B10.5	V	emb23C10	11206	B	1	0
	F41E6.4	V	emb23D10	11206	B	9	0
lpin-1	H37A05.1	V	emb23E10	11206	B	12	0
nhr-58	R11G11.2	V	emb23G10	11206	D	10	0
	F29G9.2	V	emb23H10	11206	D	11	0
	Y53H1C.2	I	emb23A11	11206	E	8	0
pqn-80	Y111B2A.14	III	emb23B11	11206	H	7	0
hsp-2	K09C4.3	X	emb23C11	11207	B	5	0
	F45F2.10	V	emb23D11	11207	C	1	0
ncr-1	F02E8.6	X	emb23E11	11207	C	12	0
nmy-1	F52B10.1	X	emb23F11	11207	D	12	0
	M03E7.5	V	emb24A1	11301	A	1	0
rpc-1	C42D4.8	IV	emb24B1	11301	A	2	0
	T12A2.7	III	emb24C1	11301	B	8	0
	C02F5.2	III	emb24D1	11301	B	9	0
	F20A1.9	V	emb24E1	11301	C	4	0
	F35G12.11	III	emb24F1	11301	C	5	0
	K04G7.11	III	emb24G1	11301	C	9	0
	F56A8.3	III	emb24H1	11301	D	9	0
cua-1	Y76A2A.2	III	emb24A2	11301	D	10	0
paa-1	F48E8.5	III	emb24B2	11301	F	1	0
top-1	M01E5.5	I	emb24C2	11301	F	2	0
	C01G5.2	IV	emb24D2	11301	F	4	0
	H14A12.3	III	emb24E2	11301	F	9	0
	T05G5.7	III	emb24F2	11301	F	11	0
kin-18	T17E9.1	III	emb24G2	11301	G	2	0
	Y47D3A.20	III	emb24H2	11301	G	6	0
rps-12	F54E7.2	III	emb24A3	11301	G	10	0
	Y48A6C.2	III	emb24B3	11301	H	6	0
dnj-12	F39B2.10	I	emb24C3	11302	A	6	0
dhs-3	T02E1.5	I	emb24D3	11302	A	8	0
grs-1	T10F2.1	III	emb24E3	11302	B	1	0
cbp-1	R10E11.1	III	emb24F3	11302	D	1	0
	B0261.4	I	emb24G3	11302	D	9	0
sri-17	F15H9.3	I	emb24H3	11302	D	11	0
	T22A3.3	I	emb24A4	11302	D	12	0
	M01A10.2	I	emb24B4	11302	E	9	0
	F58D2.1	IV	emb24C4	11302	F	3	0
	F25H5.6	I	emb24D4	11302	F	6	0
	ZK265.7	I	emb24E4	11302	F	12	0
	B0414.1	I	emb24F4	11302	G	11	0
cep-1	F52B5.5	I	emb24G4	11302	H	7	0
pnk-1	C10G11.5	I	emb24H4	11302	H	11	0
sqv-5	T24D1.1	I	emb24A5	11303	A	2	0
his-73	W09H1.2	II	emb24B5	11303	B	4	0
	T14B4.8	II	emb24C5	11303	C	10	0
	K07G6.1	II	emb24D5	11303	D	4	0
imb-5	Y48G1A.5	I	emb24E5	11303	E	1	0
	F11G11.13	II	emb24F5	11303	E	3	0
	ZK1127.7	II	emb24G5	11303	F	9	0
	R12C12.7	II	emb24H5	11303	G	7	0
	F59E12.11	II	emb24A6	11303	G	10	0
	ZC204.11	II	emb24B6	11303	H	7	0
fzy-1	ZK177.6	II	emb24C6	11304	A	6	0
	F21D12.3	II	emb24D6	11304	B	2	0
	T14B4.1	II	emb24E6	11304	B	8	0
vab-19	T22D2.1	II	emb24F6	11304	D	7	0
apt-5	W09G10.4	II	emb24G6	11304	D	8	0
	F59E12.11	II	emb24H6	11304	F	4	0
dab-1	M110.5	II	emb24A7	11304	F	6	0
	F59B10.3	II	emb24B7	11304	G	4	0
	T07G12.8	IV	emb24C7	11305	B	7	0
hoe-1	E04A4.4	IV	emb24D7	11305	B	8	0
rps-20	Y105E8A.16	I	emb24E7	11305	C	10	0
	M02B1.4	IV	emb24F7	11305	D	2	0
	F29B9.5	IV	emb24G7	11305	D	7	0
	F58F6.5	IV	emb24H7	11305	E	1	0
sru-15	T02D1.3	IV	emb24A8	11305	E	2	0
	W02F12.6	V	emb24B8	11305	E	12	0
	F33D4.5	IV	emb24C8	11305	F	4	0
sos-1	T28F12.3	V	emb24D8	11306	F	11	0
rsp-3	Y111B2A.18	III	emb24E8	11306	H	1	0
	F39H12.2	X	emb24F8	11307	D	9	0
	F52H2.7	X	emb24G8	11308	E	6	0
ajm-1	C25A11.4	X	emb24H8	11308	F	5	0

## Sheet: Untested Suppression
Gene	ORF ID (**=unconfirmed)	Chromo-some	EMB Library Location	Open Biosystems			WEE-1.3 Suppression Score	Description
				Plate	Row	Column
	F54D5.9	II		10027	E	10	untested
	C32D5.8	II		10113	H	11	untested
hmg-4	T20B12.8	III		11001	A	7	untested
	C06A1.1	II		11001	A	10	untested
	D2085.3	II		11001	B	6	untested
mcm-3	C25D7.6	V		11001	B	10	untested
	F09G2.4	V		11001	B	11	untested
mcm-2	Y17G7B.5	II		11001	B	12	untested
	C13G3.3	V		11001	C	2	untested
	H19N07.1	V	emb11H6	11001	C	3	untested	Polypeptide release factor 3
cul-1	D2045.6	III		11001	C	9	untested	cullin, orthologous to Cdc53/Cul1 in S. cerevisiae and CUL-1 in humans (OMIM:603134), that is required both maternally and zygotically for developmentally programmed transitions from the G1 phase of the cell cycle to the GO phase or the apoptotic pathway, and that is probably also required for normally slow G1-to-S phase progression; CUL-1 physically interacts with eight Skp1-related proteins (SK…
pab-1	Y106G6H.2	I		11001	D	5	untested	polyadenylate-binding protein (i.e., poly(A)-binding protein, or PAB); while not extensively characterized, PAB-1 has been successfully used as an epitope-tagged transgenic reagent for tissue-specific isolation of mRNAs.
unc-11	C32E8.10	I		11001	E	6	untested	encodes multiple isoforms of a clathrin-adaptor protein AP180 (OMIM:603025) that functions in clathrin-mediated endocytosis; UNC-11 is essential for embryogenesis, locomotion, and pharyngeal pumping, and regulates neurotransmitter release by controlling vesicle trafficking and fusion; UNC-11 is also required for localization of SNB-1/synaptobrevin to synaptic vesicles, thus acting as a sorting pr…
	C05C10.6	II		11001	E	11	untested
cct-5	C07G2.3	III		11001	F	1	untested	A homolog of the mouse chaperonin Ccte that affects protein folding; it is expressed at all life stages.
	ZK1098.1	III		11001	G	7	untested
top-1	M01E5.5	I		11001	H	9	untested
cdc-25.1	K06A5.7	I		11002	D	6	untested	CDC25 phosphatase homolog that affects embryonic viability, meiosis, mitosis, proliferation of the intestine (E cell lineage), and germ line proliferation; it is expressed in the developing germline, in the nuclei of oocytes, embryonic nuclei, nuclei of embryonic cortical membranes, and sperm pronuclei, and in the germline precursors Z2 and Z3.
	ZC155.3	III		11002	D	9	untested
gpd-2	K10B3.8	X		11024	A	8	untested	one of four C. elegans glyceraldehyde-3-phosphate dehydrogenases (GAPDHs); by homology, GPD-2 is predicted to reversibly catalyze the oxidation and phosphorylation of glyceraldehyde-3-phosphate to 1,3-diphosphoglycerate during glycolysis; in C. elegans, GPD-2 and GPD-3 constitute the major GAPDH isoenzymes and are expressed at highest levels during postembryonic development, primarily in the acti…
nhr-91	Y15E3A.1	X		11024	B	7	untested
	Y71F9AL.17	I		11024	C	4	untested
	Y116A8C.13	IV		11024	D	7	untested
lrk-1	T27C10.6	I		11024	E	3	untested	sole C. elegans homolog of the leucine-rich repeat kinases, LRRK1 and the familial Parkinsonism gene PARK8/LRRK2; in C. elegans, lrk-1 is required for polarized localization of synaptic vesicle proteins to presynaptic regions; LRK-1 functions antagonistically to PINK-1 to regulate oxidative and endoplasmic reticulum stress response as well as neurite outgrowth; LRK-1 is widely expressed and local…
	F55B11.1	IV		11024	E	8	untested
	D2005.5	I		11024	F	1	untested
rps-2	C49H3.11	IV	emb01E7	11024	F	6	untested	small ribosomal subunit S2 protein
lrk-1	T27C10.6	I		11024	G	1	untested	sole C. elegans homolog of the leucine-rich repeat kinases, LRRK1 and the familial Parkinsonism gene PARK8/LRRK2; in C. elegans, lrk-1 is required for polarized localization of synaptic vesicle proteins to presynaptic regions; LRK-1 functions antagonistically to PINK-1 to regulate oxidative and endoplasmic reticulum stress response as well as neurite outgrowth; LRK-1 is widely expressed and local…
	VC5.4	V		11024	G	5	untested
	ZK1248.17	II		11024	G	9	untested
msp-74	F09C12.7	II		11024	H	10	untested
klp-18	C06G3.2	IV		11051	D	8	untested
ssl-1	Y111B2A.22	III		11054	H	5	untested	predicted to contain a glutamine/asparagine (Q/N)-rich ('prion') domain, by the algorithm of Michelitsch and Weissman (as of the WS77 release of WormBase, i.e., in wormpep77)
	Y111B2A.3	III		11068	A	1	untested
	Y59A8B.6	V		11068	G	3	untested
	F33G12.4	II		11201	A	4	untested
	R09F10.3	X	emb23C3	11201	B	4	untested
